# Supplementary material for: Structure defining of ultrapotent neutralizing nanobodies against MERS-CoV with novel epitopes on receptor binding domain
Source: PLoS Pathog. 2024 Aug 14;20(8):e1012438. doi: 10.1371/journal.ppat.1012438 (PMC11324105; doi:10.1371/journal.ppat.1012438)
Supplement: S1 Table — (XLSX) [file ppat.1012438.s012.xlsx]

## Sheet: S1_Table
S1 Table. RBD-Nb14 and RBD-Nb9 data collection and refinement statistics
Parameters	RBD-Nb14 (PBD: 8YSH)	RBD-Nb9 (PBD: 8YSF)
X-ray Source	BL02U1	BL10U2
Wavelength (Å)	0.979183	0.978565
Space group	P41212	P41212
Unit cell parameters (Å)	a=58.49, b=58.49, c=351.63	a=85.82, b=85.82, c=248.83
Resolution range (Å)	87.91-1.99 (2.09-1.99) *	50.00-2.75 (2.80-2.75)
Unique reflections	43534 (4239)	24412 (2333)
Completeness (%)	99.87 (99.76)	98.27 (96.04)
Redundancy	24.9 (24.5)	20.0 (16.0)
I/σ(I)	17.5 (2.5)	29.6 (1.4)
Rmerge (%)	9.0 (123.6)	19.0 (162.8)
Rmeas (%)	9.2 (129.0)	19.6 (168.0)
Rpim (%)	1.9 (25.9)	4.6 (40.9)
CC1/2	0.999 (0.937)	0.999 (0.836)
Refinement statistics
Resolution range (Å)	38.11-1.99 (2.06-1.99)	34.24-2.76 (2.86-2.76)
Reflections used in refinement	43498 (4230)	24384 (2330)
Reflections used for R-free	2151 (186)	1253 (117)
Rwork (%)	22.89 (33.36)	23.3 (29.3)
Rfree (%)	23.92 (35.08)	26.57 (35.18)
Number of non-hydrogen atoms	2619	5014
Protein	2492	5014
Solvent	74	0
Ligand	53	0
Average B-factors	74.37	104.98
Protein	73.91	104.98
Solvent	64.1	0
Ligand	110.12	0
r.m.s. deviations
Bond lengths (Å)	0.009	0.003
Bond angles (°)	1.02	0.7
Ramachandran
Favored (%)	95.33	95.6
Allowed (%)	4.67	4.4
Outliers (%)	0	0
Number of TLS groups	14	28
*Numbers in the brackets are for the highest resolution shell.
