# Supplementary material for: Structure defining of ultrapotent neutralizing nanobodies against MERS-CoV with novel epitopes on receptor binding domain
Source: PLoS Pathog. 2024 Aug 14;20(8):e1012438. doi: 10.1371/journal.ppat.1012438 (PMC11324105; doi:10.1371/journal.ppat.1012438)
Supplement: S2 Table — (XLSX) [file ppat.1012438.s013.xlsx]

## Sheet: S2_Table
S2 Table. Residues contributed to the interaction between Nb14-RBD.
Chain B-RBD	Dist. [Å]	Chain A-Nb14
Hydrogen bonds
HIS 486[O]	3.28	GLN 44[N]
THR 489[O]	3.69	ARG 45[NH1]
ILE 491[O]	2.98	GLN 44[NE2]
LYS 493[O]	3.03	LEU 47[N]
LEU 495[O]	2.86	THR 60[OG1]
THR 533[O]	2.77	ARG 50[NH2]
ASP 539[OD2]	2.8	ARG 56[NH2]
THR 392[N]	2.49	ASP 101[OD2]
THR 392[OG1]	2.81	ASP 101[OD1]
HIS 486[ND1]	3.29	GLN 44[OE1]
LYS 493[N]	3	ARG 45[O]
LYS 496[NZ]	2.67	ASP 58[OD1]
Salt bridges
ASP 539[OD1]	3.52	ARG 56[NH2]
ASP 539[OD2]	3.68	ARG 56[NH1]
ASP 539[OD2]	2.8	ARG 56[NH2]
LYS 496[NZ]	3.12	ASP 58[OD2]
LYS 496[NZ]	2.67	ASP 58[OD1]
