# Supplementary material for: Structure defining of ultrapotent neutralizing nanobodies against MERS-CoV with novel epitopes on receptor binding domain
Source: PLoS Pathog. 2024 Aug 14;20(8):e1012438. doi: 10.1371/journal.ppat.1012438 (PMC11324105; doi:10.1371/journal.ppat.1012438)
Supplement: S3 Table — (XLSX) [file ppat.1012438.s014.xlsx]

## Sheet: S3_Table
S3 Table. Hydrogen bonds of interaction between Nb9-RBD.
Chain B-RBD	Dist. [Å]	Chain C-Nb9
SER 465[O]	3.09	ASN 57[ND2]
GLN 466[O]	3.61	ASN 57[ND2]
GLN 466[OE1]	3.58	ARG 59[NH1]
GLU 513[O]	2.5	TYR 37[OH]
GLN 516[OE1]	2.78	GLN 99[NE2]
LEU 517[O]	2.52	TYR 32[OH]
VAL 518[O]	2.55	ASN 57[ND2]
ASN 519[OD1]	3.69	SER 56[OG]
LEU 548[O]	2.79	ASN 103[ND2]
GLY 550[O]	3.12	TYR 104[OH]
LEU 517[N]	3.47	TYR 32[OH]
ALA 520[N]	3.33	SER 56[OG]
GLN 466[NE2]	3.69	ASN 57[OD1]
GLN 466[NE2]	3	THR 58[O]
GLN 516[NE2]	3.01	GLN 99[OE1]
ARG 505[NE]	3.09	LEU 102[O]
ARG 505[NH2]	2.99	LEU 102[O]
SER 508[N]	3.16	TYR 104[OH]
