# Supplementary material for: Structure defining of ultrapotent neutralizing nanobodies against MERS-CoV with novel epitopes on receptor binding domain
Source: PLoS Pathog. 2024 Aug 14;20(8):e1012438. doi: 10.1371/journal.ppat.1012438 (PMC11324105; doi:10.1371/journal.ppat.1012438)
Supplement: S4 Table — (XLSX) [file ppat.1012438.s015.xlsx]

## Sheet: S4_Table
S4 Table. Neutralizing activities of Nbs against infection of MERS-CoV pesudoviruses.
Nb14			Nb9
Analyte	IC50 (μg/ml)	Fold Increase	Analyte	IC50 (μg/ml)	Fold Increase
WT	0.0014	1	WT	0.0165	1
T392A	0.0088±0.0007	6.2	S465A	0.01369±0.0006	0.83
H486A	0.01439±0.00006	10.3	Q466A	0.02254±0.0006	1.36
T489A	0.01037±0.00075	7.4	R505A	N.D.	0
I491A	0.01782±0.00007	12.7	S508A	0.01765±0.0008	1.07
K493A	0.25±0.00014	178	E513A	0.06312±0.0035	3.83
L495A	0.25±0.0007	178	Q516A	N.D.	0
K496A	0.25±0.0004	178	L517A	N.D.	0
T533A	0.0205±0.0012	14.6	N519A	0.01722±0.0009	1.04
W535A	N.D.	0	L548A	0.02755±0.0018	1.67
D539A	0.0053±0.00002	3.8
