# Supplementary material for: Structure defining of ultrapotent neutralizing nanobodies against MERS-CoV with novel epitopes on receptor binding domain
Source: PLoS Pathog. 2024 Aug 14;20(8):e1012438. doi: 10.1371/journal.ppat.1012438 (PMC11324105; doi:10.1371/journal.ppat.1012438)
Supplement: S5 Table — (XLSX) [file ppat.1012438.s016.xlsx]

## Sheet: S5_Table
S5 Table. The affinity of the binding between Nbs-mutation and RBD.
Loading Sample ID	Response	KD (M)	Kon (1/Ms)	Kdis (1/s)	RMax	Full R^2
Nb9-WT	0.0477	<1.0E-12	388000	<1.0E-07	0.0546	0.9401
Nb9-Y32A	0.0959	1.22e-08	349000	0.00427	0.1082	0.9965
Nb9-Y37A	0.0706	6.54e-08	142000	0.00931	0.1143	0.9934
Nb9-S56A	0.0548	3.89e-08	149000	0.00579	0.0795	0.9829
Nb9-N57A	0.0458	1.2e-07	99200	0.0119	0.1034	0.9868
Nb9-T58A	0.0552	9.05e-09	599000	0.00542	0.0644	0.9695
Nb9-R59A	0.0118	4.58e-06	13600	0.0624	0.7972	0.7803
Nb9-Q99A	-0.0248	4.62e+25	1060	4.9e+28	0.2857	0
Nb9-L102A	0.1574	2.14e-08	177000	0.00379	0.1926	0.9954
Nb9-N103A	0.0477	3.82e-08	221000	0.00842	0.0671	0.9846
Nb9-Y104A	0.0531	3.08e-08	229000	0.00706	0.0709	0.991
Nb14-WT	0.211	<1.0E-12	934000	<1.0E-07	0.2056	0.9487
Nb14-K43A	0.1031	2.35e-09	410000	0.000965	0.0999	0.94
Nb14-Q44A	0.2081	1.06e-09	332000	0.000352	0.2009	0.9598
Nb14-R45A	0.1879	1.51e-09	269000	0.000407	0.1848	0.9752
Nb14-L47A	0.1769	2.37e-09	272000	0.000646	0.1743	0.9736
Nb14-R50A	0.128	1.2e-08	399000	0.00479	0.1335	0.9541
Nb14-R56A	0.1512	3.33e-09	230000	0.000766	0.1529	0.9837
Nb14-D58A	0.2103	1.1e-08	314000	0.00346	0.212	0.9001
Nb14-T60A	0.1081	3.34e-09	335000	0.00112	0.1064	0.9665
Nb14-D101A	0.2508	2.81e-09	220000	0.000619	0.2553	0.9695
