# Supplementary material for: Structure defining of ultrapotent neutralizing nanobodies against MERS-CoV with novel epitopes on receptor binding domain
Source: PLoS Pathog. 2024 Aug 14;20(8):e1012438. doi: 10.1371/journal.ppat.1012438 (PMC11324105; doi:10.1371/journal.ppat.1012438)
Supplement: S1 Data — (XLSX) [file ppat.1012438.s017.xlsx]

## Sheet: Fig 2
	Fig 2B_The binding of purified Nbs-Fc with the MERS-CoV S1 submint											Fig 2D_ELISA data of Nbs binding to MERS-S1, RBD, and NTD						Fig 2E_The data of Nbs against MERS-CoV in Huh-7 cells
	Nb Concentration (ng/ml)	Nb9-Fc		Nb11-Fc		Nb14-Fc		Nb67-Fc					MERS-S1	MERS-RBD	MERS-NTD			Antibody concentration(μg/ml)	Nb9			Nb11			Nb14			Nb67			NC
	3000	3.7317	3.639	3.639	3.5446	3.4767	3.5033	3.4171	3.5606			Nb9	3.662	3.2496	0.6701			1e-05	0.154432	0.222623	0.278781	0.074916	0.383475	0.321012	0.231761	0.094575	0.161089	0.17968	0.105554	-0.15062	-0.27154	0.256371	-0.28155
	1000	3.7988	3.4442	3.4442	3.4947	3.5685	3.4291	3.5136	3.5681				3.4127	3.3044	0.8257			5e-05	0.274769	0.1785	0.423185	0.136193	0.331884	0.301245	0.281646	0.169403	0.144461	0.162878	0.162878	-0.22277	0.333738	0.115291	0.273665
	333.333	3.6721	3.456	3.456	3.4902	3.4834	3.4544	3.3576	3.486				3.4799	3.2805	0.9526			0.0001	0.326915	0.266747	0.403129	0.412137	0.33979	0.38644	0.560175	0.589275	0.647475	0.260723	0.199447	-0.18917	0.097087	0.074333	0.018811
	111.111	3.809	3.4566	3.3772	3.4802	3.3784	3.4258	3.4892	3.5293			Nb11	3.548	3.37	0.1084			0.0005	0.270758	0.330927	0.451264	0.285432	0.28642	0.447717	0.389732	0.169403	0.260861	0.399288	0.139158	0.172761	-0.02124	0.452063	-0.0085
	37.037	3.809	3.5824	3.4402	3.4874	3.3952	3.426	3.4701	3.3801				3.43	3.3	0.1146			0.001	0.294826	0.431207	0.399118	0.409172	0.367464	0.431904	0.680732	0.501975	0.497818	0.425974	0.442775	0.364499	0.119842	-0.33525	0.278216
	12.3457	3.6793	3.4815	3.3975	3.5273	3.3102	3.4647	3.332	3.2146				3.4472	3.34	0.1582			0.005	0.359005	0.350983	0.499398	0.871714	0.87962	0.856889	0.830389	0.946789	0.859489	0.568294	0.492192	0.616723	0.288228	0.033374	0.346481
	4.11523	2.6922	2.7738	2.9766	3.0331	3.1265	2.8948	2.8047	2.2159			Nb14	3.6932	3.44	0.1731			0.01	0.539511	0.627758	0.543522	0.917177	0.922119	0.957699	0.975889	0.95926	0.992517	0.847994	0.857877	0.845029	0.133495	0.097087	0.082524
	1.37174	1.419	1.4031	1.6689	1.8555	1.9931	1.6308	2.6202	2.791				3.4588	3.45	0.1184			0.05	0.820297	0.868432	0.880465	0.977466	0.986361	0.993279	0.971731	1	0.996674	0.991303	0.965606	0.984384	0.260922	-0.29885	0.382888
	0.457247	0.6397	0.6693	1.3694	1.0943	1.1076	0.7928	2.3456	1.817				3.5447	3.46	0.1166			0.1	0.956679	0.952667	0.944645	0.983396	0.989326	0.992291	0.95926	0.98836	0.971731	0.988338	0.982408	0.986361	0.001517	0.169903	-0.0085
	0.152416	0.401	0.3933	1.714	1.0036	0.7898	0.5995	1.6408	1.6337			Nb67	3.7128	3.54	0.1875			0.5	0.948656	0.944645	0.980746	0.993279	0.986361	0.982408	0.98836	1	0.996674	0.990314	0.995256	0.987349	0.183556	0.370146	0.187197
	0.0508053	0.4802	0.3939	1.4204	0.9453	0.6562	0.4343	0.8223	1.4059				3.5591	3.51	0.1191
	0.0169351	0.4733	0.2671	0.9183	0.389	0.4742	0.4882	0.4236	0.7739				3.5679	3.38	0.1246
	0.00564503	0.2827	0.1871	0.2874	0.2874	0.3824	0.4371	0.2704	0.6413
	0.00188168	0.242	0.155	0.4619	0.2498	0.3544	0.3544	0.2264	0.4009
	0	0.1021	0.0991	0.1015	0.0985	0.1028	0.1021	0.1033	0.1055
	Fig 2C_BLI data of Nbs-Fc binding to MERS-CoV S1																	Fig 2F_The data of Nbs against MERS-CoV in Vero E6 cells
	Time	Nb9-Fc	Nb11-Fc	Nb14-Fc	Nb67-Fc													Antibody concentration(μg/ml)	Nb9		Nb11		Nb14		Nb67		NC
	0	-0.01373	-0.00224	0.002566	-0.00151													1e-05	-0.7	0	20.4	7.3	27.8	0.9	4.8	3	-1.5	-5
	0.2	-0.01341	-7.5e-05	0.003374	-0.00175													5e-05	3.3	0	30.3	18.9	36.9	13.3	16.7	15.1	-2.5	0.5
	0.4	-0.01332	0.002668	0.004348	-0.00174													0.0001	43.1	36.7	50.2	42.1	54.9	38.1	40.5	39.4	-6	0
	0.6	-0.01267	0.005546	0.006586	-0.00124													0.0005	45.4	40.4	59.8	54.8	60.9	59.3	61.4	52.3	-3	0
	0.8	-0.01215	0.008558	0.009105	-0.00048													0.001	65.8	64.1	80.3	77.8	85.7	85.1	82.5	77.3	0	7.7
	1	-0.01159	0.012093	0.011366	8.99e-05													0.005	85.9	83.3	95.2	95.1	98.7	97.4	94.1	92.4	-2.7	19.1
	1.2	-0.01138	0.015776	0.013977	0.001258													0.01	96.3	95.7	99.6	99.6	99.9	99.8	99.2	98.6	-3.4	21
	1.4	-0.01055	0.020134	0.016712	0.002772													0.05	99.5	99.3	100	99.9	99.9	100	99.9	100	-0.4	5.4
	1.6	-0.00995	0.0244	0.019327	0.004069													0.1	99.9	99.8	100	99.9	100	100	99.9	100	0.9	5.6
	1.8	-0.00899	0.02834	0.022453	0.006199													0.5	100	100	100	100	100	100	100	100	13.8	16.7
	2	-0.00849	0.031977	0.024725	0.007793
	2.2	-0.00777	0.03518	0.026804	0.009191
	2.4	-0.00713	0.03907	0.029013	0.01112
	2.6	-0.00656	0.042174	0.030898	0.012742
	2.8	-0.00558	0.045932	0.033667	0.014303
	3	-0.00447	0.049249	0.036324	0.01627
	3.2	-0.00459	0.052282	0.038422	0.017292
	3.4	-0.00404	0.055714	0.040609	0.019053
	3.6	-0.00362	0.058673	0.042652	0.020494
	3.8	-0.00376	0.061658	0.04413	0.021097
	4	-0.00378	0.064755	0.045559	0.021806
	4.2	-0.00374	0.068347	0.047637	0.023229
	4.4	-0.00347	0.071875	0.0498	0.024812
	4.6	-0.00322	0.074713	0.05236	0.026211
	4.8	-0.00318	0.078044	0.054321	0.027717
	5	-0.00276	0.081102	0.055919	0.029289
	5.2	-0.003	0.083906	0.057474	0.030326
	5.4	-0.0021	0.087451	0.059243	0.031471
	5.6	-0.0019	0.090538	0.060997	0.031947
	5.8	-0.00125	0.09357	0.062598	0.033006
	6	-0.00069	0.096273	0.063539	0.033223
	6.2	0.000135	0.09926	0.065293	0.033923
	6.4	0.000722	0.101849	0.067031	0.03501
	6.6	0.001201	0.104303	0.06859	0.036082
	6.8	0.001705	0.107045	0.070406	0.037258
	7	0.002733	0.109538	0.071937	0.038838
	7.2	0.00316	0.112261	0.073535	0.039823
	7.4	0.004101	0.115238	0.074887	0.040747
	7.6	0.004114	0.117883	0.076318	0.041698
	7.8	0.004003	0.12078	0.077612	0.043
	8	0.00446	0.123666	0.07894	0.04435
	8.2	0.00515	0.126729	0.080743	0.046228
	8.4	0.005538	0.129095	0.082019	0.047526
	8.6	0.005736	0.131749	0.083211	0.049044
	8.8	0.006236	0.134023	0.084615	0.050779
	9	0.007097	0.136017	0.085829	0.052003
	9.2	0.007336	0.138235	0.086841	0.052309
	9.4	0.008012	0.14086	0.088071	0.053119
	9.6	0.008023	0.143367	0.089015	0.053598
	9.8	0.008502	0.145935	0.090201	0.054622
	10	0.008637	0.147768	0.091234	0.054908
	10.2	0.008585	0.149361	0.09241	0.055246
	10.4	0.008592	0.151139	0.093613	0.055806
	10.6	0.008609	0.153588	0.09504	0.056802
	10.8	0.009195	0.155589	0.096828	0.057586
	11	0.009178	0.157315	0.097817	0.058116
	11.2	0.009462	0.159839	0.099334	0.059001
	11.4	0.009993	0.161931	0.100369	0.059818
	11.6	0.00961	0.163841	0.101297	0.061097
	11.8	0.009784	0.166168	0.102855	0.062472
	12	0.009443	0.167509	0.103171	0.062967
	12.2	0.009613	0.169534	0.104134	0.063768
	12.4	0.010148	0.171687	0.105435	0.065149
	12.6	0.010423	0.173941	0.106617	0.066256
	12.8	0.010994	0.175325	0.107909	0.067095
	13	0.011812	0.17659	0.109126	0.067897
	13.2	0.011893	0.177913	0.10971	0.06825
	13.4	0.011704	0.179302	0.110317	0.06877
	13.6	0.011824	0.180891	0.111011	0.069465
	13.8	0.012374	0.18202	0.112044	0.069888
	14	0.012643	0.183171	0.112723	0.069945
	14.2	0.013352	0.184519	0.113532	0.070732
	14.4	0.014087	0.186548	0.114949	0.071481
	14.6	0.01446	0.188077	0.115775	0.072139
	14.8	0.014729	0.189263	0.116442	0.072591
	15	0.014941	0.190567	0.116876	0.073688
	15.2	0.015778	0.192704	0.117789	0.074675
	15.4	0.015911	0.193805	0.118207	0.074839
	15.6	0.016084	0.195275	0.118423	0.075535
	15.8	0.01633	0.197292	0.119286	0.076472
	16	0.016579	0.198128	0.119353	0.07705
	16.2	0.017298	0.20019	0.120328	0.077802
	16.4	0.017774	0.201903	0.121672	0.078873
	16.6	0.017352	0.202788	0.122545	0.078781
	16.8	0.017588	0.204053	0.123178	0.079291
	17	0.017665	0.205375	0.123978	0.080124
	17.2	0.018068	0.20685	0.124609	0.080736
	17.4	0.018182	0.207934	0.125037	0.080996
	17.6	0.018109	0.20898	0.125545	0.081086
	17.8	0.018654	0.209987	0.126351	0.081426
	18	0.018873	0.211597	0.126912	0.08183
	18.2	0.018947	0.212509	0.127081	0.081929
	18.4	0.019566	0.21369	0.128166	0.082619
	18.6	0.019645	0.214909	0.128883	0.083302
	18.8	0.019723	0.216295	0.129579	0.08383
	19	0.019806	0.217135	0.130492	0.084734
	19.2	0.019478	0.218426	0.13097	0.084734
	19.4	0.019016	0.219397	0.13135	0.08486
	19.6	0.019203	0.220172	0.132082	0.086115
	19.8	0.018931	0.220837	0.132745	0.087052
	20	0.01918	0.221372	0.133723	0.087806
	20.2	0.019102	0.222481	0.133998	0.087877
	20.4	0.019006	0.22394	0.134836	0.088436
	20.6	0.018795	0.224613	0.135299	0.088969
	20.8	0.019443	0.226175	0.13596	0.089863
	21	0.019979	0.227257	0.136846	0.090918
	21.2	0.020192	0.228286	0.137199	0.091141
	21.4	0.019952	0.229278	0.137271	0.091128
	21.6	0.019983	0.230373	0.137886	0.091928
	21.8	0.020325	0.231048	0.138279	0.091853
	22	0.020467	0.23221	0.138508	0.09198
	22.2	0.020719	0.232695	0.138563	0.092117
	22.4	0.022102	0.234235	0.139932	0.093192
	22.6	0.021985	0.235662	0.140345	0.093569
	22.8	0.021789	0.236589	0.140086	0.093573
	23	0.021777	0.237053	0.140632	0.093839
	23.2	0.022262	0.238706	0.141525	0.094058
	23.4	0.02212	0.23956	0.142223	0.094404
	23.6	0.022485	0.240374	0.143276	0.095448
	23.8	0.02263	0.241642	0.143641	0.095627
	24	0.0231	0.243131	0.144347	0.095933
	24.2	0.023214	0.244105	0.144623	0.096105
	24.4	0.023383	0.244876	0.145487	0.096482
	24.6	0.023807	0.245024	0.146154	0.097282
	24.8	0.023958	0.2457	0.146526	0.097449
	25	0.023668	0.245973	0.146785	0.097734
	25.2	0.023697	0.246785	0.146928	0.0976
	25.4	0.023907	0.247388	0.147766	0.097924
	25.6	0.024073	0.247593	0.148389	0.098216
	25.8	0.023914	0.24778	0.148332	0.097799
	26	0.024305	0.248515	0.148451	0.098308
	26.2	0.024465	0.248853	0.148993	0.098531
	26.4	0.025017	0.249927	0.149944	0.098938
	26.6	0.024709	0.251104	0.15004	0.099398
	26.8	0.02476	0.251676	0.150557	0.099537
	27	0.025601	0.252925	0.151635	0.100393
	27.2	0.026578	0.254497	0.152713	0.101556
	27.4	0.026621	0.255523	0.153243	0.10229
	27.6	0.026885	0.256833	0.153481	0.103483
	27.8	0.027402	0.257986	0.153843	0.103922
	28	0.028171	0.258678	0.154428	0.10481
	28.2	0.028592	0.259151	0.15504	0.105827
	28.4	0.028978	0.259491	0.155283	0.106061
	28.6	0.029394	0.25994	0.155667	0.10691
	28.8	0.028831	0.260156	0.155714	0.106433
	29	0.028836	0.260034	0.155932	0.106736
	29.2	0.029288	0.260359	0.156236	0.10675
	29.4	0.029248	0.260218	0.156589	0.106604
	29.6	0.029295	0.260241	0.156648	0.106171
	29.8	0.029053	0.260767	0.156446	0.105505
	30	0.028533	0.261064	0.156266	0.104594
	30.2	0.028427	0.261949	0.156925	0.104913
	30.4	0.0284	0.26233	0.156912	0.104795
	30.6	0.028364	0.263267	0.157903	0.105058
	30.8	0.028314	0.263639	0.158289	0.105318
	31	0.028982	0.264822	0.158702	0.105722
	31.2	0.028835	0.265728	0.159165	0.106168
	31.4	0.028456	0.266211	0.159133	0.106369
	31.6	0.028091	0.266882	0.159241	0.107163
	31.8	0.028138	0.267471	0.160044	0.107506
	32	0.027686	0.267446	0.159804	0.107834
	32.2	0.027832	0.268478	0.160084	0.10865
	32.4	0.028167	0.268792	0.160354	0.109125
	32.6	0.027976	0.269008	0.160263	0.109676
	32.8	0.02756	0.269193	0.160242	0.109421
	33	0.027735	0.268659	0.159961	0.110085
	33.2	0.027854	0.268676	0.159577	0.110078
	33.4	0.028149	0.268846	0.159439	0.110183
	33.6	0.02793	0.2692	0.159251	0.110114
	33.8	0.028261	0.269512	0.158908	0.110236
	34	0.028493	0.270047	0.159005	0.110647
	34.2	0.029661	0.271093	0.160474	0.112082
	34.4	0.030019	0.271631	0.161126	0.112319
	34.6	0.030224	0.272291	0.162097	0.112462
	34.8	0.030531	0.273122	0.162047	0.112897
	35	0.03053	0.27364	0.162246	0.112713
	35.2	0.030288	0.274016	0.162137	0.112843
	35.4	0.030573	0.274063	0.162435	0.11308
	35.6	0.030244	0.274337	0.163097	0.113393
	35.8	0.030101	0.27489	0.1631	0.113304
	36	0.030248	0.275423	0.162909	0.113258
	36.2	0.030732	0.276097	0.163013	0.113378
	36.4	0.030935	0.27624	0.163232	0.113757
	36.6	0.030907	0.276636	0.162844	0.113268
	36.8	0.030804	0.276793	0.16301	0.113274
	37	0.030796	0.276851	0.163206	0.113718
	37.2	0.030938	0.277702	0.16402	0.114187
	37.4	0.03112	0.278214	0.16441	0.114588
	37.6	0.03118	0.278333	0.164547	0.114553
	37.8	0.031604	0.279142	0.164972	0.114843
	38	0.031999	0.279892	0.165885	0.115359
	38.2	0.032361	0.280533	0.166844	0.115883
	38.4	0.031769	0.280425	0.166708	0.115705
	38.6	0.03184	0.279809	0.166413	0.115265
	38.8	0.031882	0.280488	0.166354	0.115467
	39	0.031758	0.280633	0.16629	0.115179
	39.2	0.031816	0.281133	0.166198	0.115477
	39.4	0.031231	0.280801	0.166488	0.115688
	39.6	0.031217	0.280863	0.166734	0.115522
	39.8	0.031402	0.28124	0.166439	0.115772
	40	0.030785	0.280687	0.165976	0.11516
	40.2	0.030503	0.280782	0.166107	0.115233
	40.4	0.030794	0.281328	0.166821	0.115818
	40.6	0.030924	0.281784	0.166923	0.115528
	40.8	0.030601	0.282251	0.167397	0.116167
	41	0.030928	0.282905	0.168299	0.116871
	41.2	0.031206	0.283845	0.169197	0.116888
	41.4	0.031443	0.283912	0.169249	0.117078
	41.6	0.031743	0.284393	0.169334	0.117002
	41.8	0.03201	0.285125	0.170228	0.117547
	42	0.032421	0.285587	0.17058	0.117539
	42.2	0.032643	0.286193	0.170931	0.117909
	42.4	0.032804	0.286384	0.170855	0.118048
	42.6	0.033066	0.286607	0.170627	0.118041
	42.8	0.033301	0.288287	0.171572	0.118998
	43	0.033358	0.288545	0.171061	0.119088
	43.2	0.033091	0.289106	0.171448	0.119255
	43.4	0.033094	0.28917	0.171936	0.119017
	43.6	0.033683	0.28939	0.172307	0.118791
	43.8	0.034084	0.289901	0.172464	0.118954
	44	0.033647	0.289885	0.172389	0.11867
	44.2	0.033925	0.29049	0.173026	0.119279
	44.4	0.034095	0.290617	0.173355	0.119785
	44.6	0.034476	0.290981	0.173457	0.120075
	44.8	0.035001	0.291534	0.173919	0.120731
	45	0.035293	0.291404	0.174263	0.12101
	45.2	0.03539	0.291568	0.174346	0.120989
	45.4	0.035614	0.291584	0.174478	0.121735
	45.6	0.035965	0.292042	0.174743	0.122058
	45.8	0.036465	0.29257	0.174908	0.122545
	46	0.036789	0.293141	0.175109	0.122877
	46.2	0.036748	0.293524	0.175216	0.123413
	46.4	0.037103	0.29397	0.175616	0.124421
	46.6	0.036649	0.29465	0.175961	0.124855
	46.8	0.03673	0.29554	0.176213	0.125464
	47	0.03659	0.295793	0.17565	0.125156
	47.2	0.036681	0.296528	0.176306	0.125323
	47.4	0.036876	0.296843	0.176439	0.12506
	47.6	0.037077	0.297213	0.176499	0.125603
	47.8	0.036864	0.297126	0.176103	0.125367
	48	0.036022	0.296886	0.175948	0.125409
	48.2	0.035526	0.296031	0.175806	0.12507
	48.4	0.035609	0.295596	0.175717	0.124894
	48.6	0.035676	0.295371	0.175446	0.124436
	48.8	0.035588	0.295396	0.175515	0.124546
	49	0.034852	0.294995	0.174917	0.124342
	49.2	0.034646	0.295238	0.174982	0.124161
	49.4	0.034621	0.29552	0.175446	0.124396
	49.6	0.034301	0.295664	0.175893	0.124739
	49.8	0.034231	0.295955	0.17569	0.124596
	50	0.034602	0.296649	0.176631	0.125204
	50.2	0.034346	0.297026	0.176224	0.12553
	50.4	0.035152	0.297858	0.176732	0.126451
	50.6	0.035203	0.298034	0.176883	0.126377
	50.8	0.035464	0.298223	0.176628	0.126186
	51	0.036018	0.299115	0.177356	0.126661
	51.2	0.036941	0.299797	0.177811	0.127134
	51.4	0.037392	0.300408	0.178386	0.127228
	51.6	0.037124	0.300084	0.177868	0.127027
	51.8	0.037362	0.299925	0.178261	0.126627
	52	0.037678	0.299993	0.178654	0.126587
	52.2	0.037919	0.299628	0.178418	0.126029
	52.4	0.037966	0.299873	0.178482	0.125872
	52.6	0.038333	0.300622	0.178932	0.125998
	52.8	0.037924	0.300728	0.179125	0.126606
	53	0.037484	0.300762	0.179085	0.126062
	53.2	0.037326	0.30054	0.179533	0.12598
	53.4	0.037225	0.300446	0.179885	0.126532
	53.6	0.036813	0.300715	0.18002	0.126731
	53.8	0.03718	0.301145	0.17951	0.126475
	54	0.037204	0.301489	0.180135	0.126589
	54.2	0.037101	0.301611	0.180005	0.126648
	54.4	0.037263	0.302113	0.180125	0.126882
	54.6	0.037092	0.302345	0.180395	0.126956
	54.8	0.037024	0.302962	0.180628	0.127077
	55	0.037057	0.303446	0.180777	0.12782
	55.2	0.037584	0.303734	0.180954	0.12815
	55.4	0.037363	0.303466	0.180685	0.128381
	55.6	0.036985	0.302864	0.179925	0.127792
	55.8	0.037429	0.303601	0.180477	0.128092
	56	0.037383	0.304234	0.180864	0.12825
	56.2	0.037531	0.305046	0.181279	0.128573
	56.4	0.037801	0.305491	0.181747	0.129524
	56.6	0.038212	0.306131	0.182505	0.130188
	56.8	0.037973	0.306215	0.182788	0.130808
	57	0.038528	0.307021	0.18306	0.131141
	57.2	0.038215	0.306959	0.183487	0.13156
	57.4	0.038117	0.307249	0.184152	0.132071
	57.6	0.037824	0.30782	0.183989	0.131791
	57.8	0.037857	0.308039	0.18399	0.131971
	58	0.038028	0.308224	0.184609	0.13216
	58.2	0.038266	0.309064	0.184252	0.132642
	58.4	0.039126	0.310195	0.184855	0.133782
	58.6	0.039187	0.310334	0.184751	0.133592
	58.8	0.039611	0.310221	0.184887	0.134126
	59	0.039356	0.30972	0.18416	0.134267
	59.2	0.039671	0.309428	0.184035	0.134094
	59.4	0.039974	0.308911	0.183532	0.133872
	59.6	0.039665	0.308507	0.183398	0.132986
	59.8	0.039629	0.308657	0.183686	0.132874
	60	0.039874	0.308897	0.183962	0.132769
	60.2	0.039982	0.30878	0.18403	0.13276
	60.4	0.039915	0.308465	0.184471	0.132785
	60.6	0.039824	0.308335	0.185203	0.132368
	60.8	0.040078	0.308578	0.185208	0.132323
	61	0.039823	0.308434	0.184807	0.132228
	61.2	0.038692	0.308032	0.184917	0.131654
	61.4	0.038459	0.308407	0.185067	0.131499
	61.6	0.038151	0.308668	0.184401	0.131181
	61.8	0.037903	0.309266	0.184684	0.131561
	62	0.03817	0.310129	0.184894	0.131757
	62.2	0.038418	0.311052	0.185013	0.132614
	62.4	0.039112	0.311821	0.185839	0.133508
	62.6	0.038963	0.311963	0.185489	0.132907
	62.8	0.039227	0.31211	0.185495	0.133671
	63	0.039158	0.312509	0.185285	0.134026
	63.2	0.039058	0.312384	0.185271	0.133919
	63.4	0.039151	0.31239	0.185246	0.134146
	63.6	0.03883	0.312435	0.18524	0.133662
	63.8	0.038528	0.31208	0.184772	0.13338
	64	0.038202	0.311911	0.184569	0.132899
	64.2	0.037852	0.311305	0.184438	0.132515
	64.4	0.037763	0.310975	0.184751	0.132138
	64.6	0.038158	0.310934	0.184964	0.132164
	64.8	0.038811	0.311376	0.185044	0.132212
	65	0.038652	0.311184	0.184825	0.132019
	65.2	0.038816	0.311863	0.184984	0.132278
	65.4	0.039248	0.312254	0.18534	0.13272
	65.6	0.039969	0.313103	0.186116	0.133348
	65.8	0.0402	0.313774	0.186697	0.134025
	66	0.041058	0.314357	0.187385	0.134951
	66.2	0.041293	0.314525	0.187892	0.135374
	66.4	0.041342	0.314412	0.187928	0.13534
	66.6	0.041785	0.314629	0.188104	0.135826
	66.8	0.041581	0.314648	0.188078	0.136081
	67	0.041608	0.315233	0.188703	0.136588
	67.2	0.041475	0.315396	0.18887	0.136531
	67.4	0.041592	0.315924	0.188912	0.136767
	67.6	0.04115	0.315817	0.188545	0.136362
	67.8	0.040488	0.315466	0.188315	0.136783
	68	0.040135	0.315134	0.188146	0.136281
	68.2	0.039539	0.314553	0.187597	0.135867
	68.4	0.039679	0.314644	0.187831	0.135787
	68.6	0.040358	0.31465	0.188267	0.136412
	68.8	0.040981	0.314803	0.188555	0.136559
	69	0.04073	0.315021	0.188433	0.136545
	69.2	0.041084	0.316061	0.188719	0.137007
	69.4	0.041537	0.316752	0.189647	0.137386
	69.6	0.041954	0.317256	0.190738	0.137716
	69.8	0.041389	0.316427	0.190504	0.137327
	70	0.041059	0.316053	0.19037	0.137034
	70.2	0.040367	0.315624	0.19004	0.136238
	70.4	0.040015	0.315522	0.189884	0.136405
	70.6	0.039972	0.31585	0.190036	0.136416
	70.8	0.039926	0.316222	0.190467	0.136107
	71	0.040309	0.317107	0.190924	0.136386
	71.2	0.040272	0.317401	0.190976	0.135979
	71.4	0.039837	0.31681	0.190709	0.135479
	71.6	0.039614	0.316508	0.19021	0.135414
	71.8	0.039869	0.316788	0.190308	0.135507
	72	0.03984	0.316507	0.189704	0.134879
	72.2	0.039529	0.316351	0.189298	0.134565
	72.4	0.040366	0.317171	0.189538	0.134891
	72.6	0.041288	0.317736	0.190183	0.135809
	72.8	0.040792	0.317944	0.189703	0.135422
	73	0.040931	0.318742	0.189976	0.135824
	73.2	0.041643	0.319425	0.190466	0.136299
	73.4	0.0424	0.319832	0.190919	0.136864
	73.6	0.042214	0.319314	0.190383	0.136866
	73.8	0.042542	0.319227	0.190367	0.137235
	74	0.042413	0.319605	0.190389	0.137805
	74.2	0.042463	0.320193	0.190837	0.138528
	74.4	0.04246	0.320429	0.190971	0.138911
	74.6	0.042584	0.320295	0.190709	0.138927
	74.8	0.042937	0.32064	0.191485	0.13969
	75	0.043171	0.321074	0.191621	0.139504
	75.2	0.043038	0.320702	0.191804	0.139574
	75.4	0.043573	0.320528	0.192266	0.140269
	75.6	0.044216	0.321223	0.192862	0.141008
	75.8	0.044028	0.321559	0.193647	0.141021
	76	0.043722	0.321541	0.193704	0.141237
	76.2	0.043837	0.322278	0.194587	0.141193
	76.4	0.043896	0.322843	0.195219	0.141557
	76.6	0.042655	0.322593	0.195144	0.141186
	76.8	0.041869	0.322193	0.194385	0.14055
	77	0.042298	0.32234	0.194855	0.140619
	77.2	0.042803	0.322327	0.194932	0.140323
	77.4	0.042977	0.322213	0.194601	0.139951
	77.6	0.042674	0.321774	0.194415	0.139999
	77.8	0.042668	0.321343	0.194589	0.13996
	78	0.041801	0.321153	0.1939	0.139481
	78.2	0.041538	0.320805	0.193415	0.138896
	78.4	0.041136	0.320335	0.192929	0.138482
	78.6	0.041123	0.320123	0.192478	0.138611
	78.8	0.041542	0.320756	0.193063	0.139088
	79	0.041583	0.3209	0.192743	0.13877
	79.2	0.042236	0.321089	0.193231	0.139713
	79.4	0.042843	0.321659	0.193808	0.140293
	79.6	0.042966	0.322416	0.194336	0.14053
	79.8	0.042637	0.322155	0.193991	0.140372
	80	0.043042	0.32242	0.1948	0.141012
	80.2	0.043457	0.322906	0.195409	0.141238
	80.4	0.043121	0.322579	0.194739	0.141029
	80.6	0.04281	0.323071	0.194074	0.140824
	80.8	0.04358	0.322975	0.194182	0.140732
	81	0.044168	0.323111	0.194899	0.140712
	81.2	0.045139	0.323018	0.195351	0.140977
	81.4	0.044639	0.322878	0.195077	0.140684
	81.6	0.044324	0.322554	0.194972	0.140409
	81.8	0.043788	0.322401	0.194316	0.139878
	82	0.043277	0.322567	0.19451	0.139444
	82.2	0.042742	0.322372	0.194702	0.139213
	82.4	0.041901	0.322343	0.193994	0.139127
	82.6	0.041924	0.322753	0.193445	0.13911
	82.8	0.041452	0.322892	0.193266	0.138924
	83	0.040548	0.322747	0.192734	0.138219
	83.2	0.040341	0.322952	0.192571	0.138109
	83.4	0.040485	0.323261	0.192756	0.13789
	83.6	0.040641	0.323106	0.192804	0.137937
	83.8	0.040503	0.322342	0.192768	0.137936
	84	0.04078	0.322673	0.19359	0.13836
	84.2	0.041521	0.323386	0.193464	0.139065
	84.4	0.041271	0.32353	0.193701	0.139173
	84.6	0.041768	0.324395	0.19442	0.139764
	84.8	0.04242	0.324552	0.195325	0.140003
	85	0.042552	0.324594	0.196219	0.140187
	85.2	0.042786	0.32454	0.196687	0.140464
	85.4	0.042671	0.325231	0.196931	0.140849
	85.6	0.042683	0.325358	0.19707	0.140835
	85.8	0.042481	0.325308	0.197384	0.141296
	86	0.043229	0.325825	0.198191	0.141565
	86.2	0.043536	0.325746	0.197982	0.142235
	86.4	0.043456	0.325926	0.197346	0.142188
	86.6	0.044109	0.326289	0.197479	0.142976
	86.8	0.044113	0.32624	0.197304	0.143159
	87	0.04396	0.326351	0.197072	0.142821
	87.2	0.044521	0.326597	0.196763	0.143163
	87.4	0.045299	0.32645	0.19675	0.14338
	87.6	0.04548	0.326524	0.196514	0.143416
	87.8	0.045195	0.326127	0.195873	0.143358
	88	0.045495	0.326365	0.195419	0.143638
	88.2	0.04565	0.326432	0.195042	0.144079
	88.4	0.044902	0.326272	0.194836	0.143463
	88.6	0.045305	0.326568	0.194764	0.143244
	88.8	0.045192	0.326671	0.194994	0.142664
	89	0.044395	0.326557	0.195311	0.141926
	89.2	0.044046	0.326654	0.195005	0.141283
	89.4	0.043495	0.326638	0.194983	0.140666
	89.6	0.043474	0.326475	0.195309	0.140194
	89.8	0.043611	0.326303	0.195919	0.140142
	90	0.044379	0.326938	0.196183	0.140399
	90.2	0.04383	0.326654	0.195948	0.140435
	90.4	0.043392	0.327228	0.195724	0.140429
	90.6	0.04355	0.327581	0.195818	0.14139
	90.8	0.043525	0.32753	0.195767	0.141368
	91	0.043332	0.328004	0.196211	0.141729
	91.2	0.043377	0.328266	0.19619	0.142137
	91.4	0.04353	0.328289	0.19645	0.142462
	91.6	0.043298	0.328688	0.196992	0.142728
	91.8	0.043306	0.328564	0.196666	0.143087
	92	0.04441	0.328954	0.197209	0.144008
	92.2	0.044035	0.328802	0.196984	0.143654
	92.4	0.044231	0.328825	0.19712	0.143598
	92.6	0.044755	0.328782	0.197568	0.14371
	92.8	0.044795	0.329359	0.197921	0.143367
	93	0.0443	0.328928	0.19758	0.142694
	93.2	0.044216	0.328979	0.197119	0.142418
	93.4	0.044412	0.328984	0.197229	0.142229
	93.6	0.045009	0.328853	0.197359	0.142378
	93.8	0.044793	0.328691	0.196985	0.142271
	94	0.044312	0.328747	0.196456	0.142444
	94.2	0.043806	0.328606	0.196058	0.141944
	94.4	0.044099	0.328572	0.195782	0.142047
	94.6	0.043733	0.328699	0.195967	0.142137
	94.8	0.043455	0.328586	0.196088	0.141723
	95	0.043317	0.329259	0.196904	0.141921
	95.2	0.042823	0.328904	0.196849	0.141535
	95.4	0.043204	0.329293	0.197817	0.141755
	95.6	0.043065	0.329558	0.198433	0.141473
	95.8	0.043275	0.32947	0.198294	0.141371
	96	0.044017	0.329388	0.198357	0.141605
	96.2	0.04339	0.32911	0.197752	0.14089
	96.4	0.044281	0.329696	0.198313	0.141793
	96.6	0.044156	0.329874	0.198559	0.141302
	96.8	0.043538	0.329946	0.198484	0.141024
	97	0.043478	0.329628	0.198152	0.141001
	97.2	0.043937	0.330207	0.198164	0.141345
	97.4	0.043952	0.330104	0.197592	0.141278
	97.6	0.04388	0.329745	0.198037	0.141625
	97.8	0.04383	0.329589	0.19804	0.141867
	98	0.043423	0.329538	0.197918	0.142326
	98.2	0.043785	0.32939	0.197595	0.142247
	98.4	0.044098	0.329499	0.197596	0.142786
	98.6	0.043737	0.329666	0.198028	0.14302
	98.8	0.044309	0.330091	0.198558	0.143213
	99	0.04485	0.330349	0.199457	0.143447
	99.2	0.044678	0.330484	0.199772	0.143421
	99.4	0.045224	0.33059	0.200591	0.143583
	99.6	0.045134	0.330406	0.200898	0.143407
	99.8	0.045104	0.330324	0.200892	0.143602
	100	0.045648	0.330586	0.200775	0.144125
	100.2	0.045544	0.330684	0.200712	0.144466
	100.4	0.04568	0.331126	0.201103	0.145098
	100.6	0.045193	0.330663	0.200884	0.144503
	100.8	0.045116	0.330812	0.200915	0.144665
	101	0.045288	0.331087	0.20059	0.144832
	101.2	0.045101	0.33101	0.199882	0.145129
	101.4	0.044538	0.330849	0.199419	0.145152
	101.6	0.044591	0.33074	0.199678	0.145592
	101.8	0.044338	0.330722	0.199244	0.145584
	102	0.044204	0.331087	0.198781	0.145738
	102.2	0.04426	0.331377	0.198775	0.145702
	102.4	0.04423	0.331724	0.198954	0.145741
	102.6	0.043831	0.331967	0.198923	0.145641
	102.8	0.043703	0.332446	0.199061	0.145674
	103	0.042999	0.331932	0.199056	0.145059
	103.2	0.04203	0.3316	0.198769	0.144654
	103.4	0.042268	0.331014	0.198988	0.144443
	103.6	0.042641	0.331195	0.199657	0.144982
	103.8	0.042723	0.331296	0.199961	0.145144
	104	0.042721	0.331117	0.199857	0.145155
	104.2	0.043063	0.330835	0.200209	0.145143
	104.4	0.043824	0.3308	0.200629	0.145081
	104.6	0.044467	0.330997	0.20108	0.144929
	104.8	0.044307	0.330741	0.201328	0.144713
	105	0.043807	0.330014	0.201041	0.144578
	105.2	0.043749	0.329657	0.201182	0.144805
	105.4	0.044427	0.329731	0.201632	0.144852
	105.6	0.044443	0.329965	0.201429	0.144812
	105.8	0.044958	0.330744	0.202157	0.145154
	106	0.044968	0.330842	0.202198	0.145003
	106.2	0.044994	0.331459	0.202338	0.14547
	106.4	0.045135	0.331761	0.202021	0.145486
	106.6	0.045031	0.332573	0.201972	0.145963
	106.8	0.045187	0.332892	0.201749	0.146486
	107	0.045325	0.332838	0.201699	0.146138
	107.2	0.045329	0.332784	0.20135	0.146234
	107.4	0.046131	0.333265	0.201907	0.146674
	107.6	0.046933	0.333543	0.202334	0.14699
	107.8	0.046877	0.333633	0.202338	0.146571
	108	0.047202	0.333766	0.20243	0.146543
	108.2	0.047743	0.334082	0.202543	0.14681
	108.4	0.048428	0.334433	0.202091	0.146677
	108.6	0.0475	0.334369	0.201752	0.14635
	108.8	0.046993	0.333726	0.2019	0.146214
	109	0.046518	0.333455	0.201283	0.145994
	109.2	0.046332	0.333881	0.201282	0.146271
	109.4	0.046259	0.334361	0.201433	0.146643
	109.6	0.045865	0.334544	0.201332	0.146878
	109.8	0.046336	0.335372	0.202037	0.147787
	110	0.04548	0.335175	0.201142	0.147273
	110.2	0.046008	0.33606	0.201295	0.147705
	110.4	0.045873	0.336427	0.201206	0.147387
	110.6	0.045913	0.336753	0.201324	0.147751
	110.8	0.045342	0.336407	0.200891	0.147092
	111	0.045244	0.335896	0.201092	0.14665
	111.2	0.044947	0.335709	0.200833	0.146582
	111.4	0.045375	0.335598	0.201443	0.146682
	111.6	0.04597	0.335515	0.201879	0.146191
	111.8	0.045419	0.335127	0.201789	0.145855
	112	0.046086	0.335775	0.201958	0.145886
	112.2	0.046237	0.33584	0.201718	0.145742
	112.4	0.046879	0.335546	0.201944	0.145327
	112.6	0.046509	0.33492	0.202161	0.145236
	112.8	0.047097	0.334583	0.202472	0.145386
	113	0.046844	0.334409	0.201904	0.145149
	113.2	0.04663	0.334987	0.202289	0.145425
	113.4	0.046998	0.335375	0.202483	0.14627
	113.6	0.047419	0.335596	0.202408	0.146698
	113.8	0.047591	0.336366	0.202534	0.147049
	114	0.047524	0.336358	0.202386	0.147496
	114.2	0.048339	0.336689	0.203209	0.148168
	114.4	0.048127	0.336674	0.203328	0.148211
	114.6	0.047767	0.336706	0.203526	0.148377
	114.8	0.047204	0.336815	0.203498	0.148072
	115	0.046817	0.337441	0.20398	0.148741
	115.2	0.046548	0.338088	0.204214	0.148753
	115.4	0.046062	0.337727	0.204257	0.148379
	115.6	0.045879	0.337528	0.203968	0.148157
	115.8	0.045693	0.337367	0.203841	0.148005
	116	0.046169	0.337866	0.204221	0.148122
	116.2	0.045754	0.337117	0.203938	0.147971
	116.4	0.045717	0.337093	0.20408	0.147964
	116.6	0.045532	0.336436	0.203348	0.147722
	116.8	0.045644	0.336791	0.203046	0.148049
	117	0.045207	0.336726	0.202809	0.148086
	117.2	0.045104	0.337118	0.202167	0.148346
	117.4	0.046016	0.337595	0.202512	0.149353
	117.6	0.045993	0.3375	0.20254	0.149739
	117.8	0.046537	0.337469	0.202789	0.150675
	118	0.047187	0.337572	0.20319	0.151761
	118.2	0.04793	0.338072	0.203292	0.151799
	118.4	0.047964	0.338527	0.203566	0.151646
	118.6	0.04743	0.338664	0.20349	0.151305
	118.8	0.046953	0.339197	0.203692	0.151172
	119	0.046596	0.339376	0.203746	0.150771
	119.2	0.046812	0.339184	0.20333	0.150053
	119.4	0.046795	0.338559	0.203021	0.149561
	119.6	0.047596	0.338384	0.203494	0.149548
	119.8	0.047567	0.338596	0.20412	0.149428
	120	0.04684	0.338325	0.203903	0.148656
	120.2	0.046472	0.337969	0.203679	0.148634
	120.4	0.046412	0.33818	0.203663	0.148317
	120.6	0.046266	0.337628	0.203358	0.147809
	120.8	0.0458	0.337328	0.203142	0.147507
	121	0.045372	0.336216	0.202834	0.146944
	121.2	0.045888	0.336425	0.202294	0.147104
	121.4	0.046114	0.336398	0.202861	0.147666
	121.6	0.045362	0.336012	0.202819	0.147538
	121.8	0.04576	0.335852	0.202904	0.14795
	122	0.045786	0.336053	0.202867	0.147971
	122.2	0.045487	0.335824	0.202967	0.147798
	122.4	0.045005	0.335976	0.202939	0.147498
	122.6	0.044783	0.335832	0.20324	0.147769
	122.8	0.044523	0.336079	0.202957	0.147707
	123	0.044709	0.336121	0.202839	0.147804
	123.2	0.045163	0.336294	0.202684	0.148251
	123.4	0.045518	0.336895	0.203264	0.148559
	123.6	0.045772	0.337474	0.203564	0.149031
	123.8	0.045079	0.338129	0.203494	0.148957
	124	0.045208	0.338367	0.203066	0.148428
	124.2	0.046042	0.338798	0.203434	0.148772
	124.4	0.046195	0.338961	0.203121	0.148146
	124.6	0.04588	0.338677	0.203162	0.147452
	124.8	0.046154	0.339077	0.203081	0.147708
	125	0.046821	0.339642	0.203341	0.147631
	125.2	0.047875	0.340263	0.203701	0.148362
	125.4	0.047485	0.339417	0.203691	0.148368
	125.6	0.047681	0.339443	0.204351	0.148841
	125.8	0.047629	0.339322	0.204037	0.149305
	126	0.047472	0.339179	0.204071	0.149514
	126.2	0.047453	0.339128	0.204452	0.149875
	126.4	0.047426	0.33922	0.203929	0.150343
	126.6	0.047145	0.338758	0.203843	0.150561
	126.8	0.046766	0.338902	0.203598	0.15039
	127	0.046321	0.338809	0.203951	0.150637
	127.2	0.046472	0.338379	0.203896	0.150664
	127.4	0.046185	0.339001	0.204364	0.1506
	127.6	0.04589	0.339127	0.204159	0.150037
	127.8	0.046026	0.339049	0.20412	0.149779
	128	0.046428	0.33871	0.204088	0.149172
	128.2	0.045967	0.338813	0.20442	0.1487
	128.4	0.046338	0.338986	0.20483	0.148865
	128.6	0.046266	0.339349	0.204981	0.148711
	128.8	0.046501	0.339652	0.205045	0.14884
	129	0.047685	0.340025	0.205768	0.148901
	129.2	0.047949	0.339818	0.206188	0.14966
	129.4	0.048004	0.339557	0.206435	0.149982
	129.6	0.048021	0.340104	0.206832	0.150815
	129.8	0.047992	0.34009	0.206277	0.150643
	130	0.048774	0.34009	0.206721	0.151039
	130.2	0.048718	0.34002	0.206647	0.151267
	130.4	0.048258	0.339765	0.206042	0.151142
	130.6	0.047602	0.339743	0.205805	0.150718
	130.8	0.047026	0.339884	0.206062	0.150559
	131	0.046563	0.33943	0.205455	0.149996
	131.2	0.046728	0.33946	0.205398	0.150016
	131.4	0.046547	0.340133	0.205527	0.149869
	131.6	0.046287	0.340341	0.205243	0.149179
	131.8	0.04625	0.34035	0.205096	0.149164
	132	0.046098	0.340038	0.205455	0.148693
	132.2	0.045842	0.341003	0.20589	0.149065
	132.4	0.046671	0.34124	0.206224	0.149313
	132.6	0.046513	0.34108	0.206039	0.149038
	132.8	0.04683	0.341241	0.20644	0.149175
	133	0.0475	0.341911	0.206928	0.14997
	133.2	0.047163	0.342016	0.207482	0.150603
	133.4	0.047549	0.342022	0.207927	0.151283
	133.6	0.047458	0.341919	0.207874	0.151895
	133.8	0.047861	0.342059	0.20763	0.151784
	134	0.048166	0.342252	0.207712	0.152554
	134.2	0.047834	0.342213	0.207556	0.152394
	134.4	0.047379	0.341775	0.207165	0.152019
	134.6	0.047041	0.34144	0.20672	0.151862
	134.8	0.046769	0.341616	0.206531	0.151521
	135	0.047002	0.341471	0.205743	0.150936
	135.2	0.046949	0.341189	0.205664	0.15091
	135.4	0.047271	0.341216	0.205584	0.150626
	135.6	0.047146	0.341299	0.205337	0.150436
	135.8	0.047142	0.341417	0.205703	0.150373
	136	0.047275	0.341382	0.206041	0.15067
	136.2	0.047329	0.341941	0.206161	0.150721
	136.4	0.04749	0.341623	0.206263	0.150459
	136.6	0.047308	0.341521	0.20646	0.150469
	136.8	0.046687	0.34197	0.206204	0.150795
	137	0.046227	0.341612	0.206049	0.150954
	137.2	0.045996	0.341549	0.206869	0.151333
	137.4	0.046108	0.341285	0.206862	0.151666
	137.6	0.046031	0.341193	0.206638	0.151769
	137.8	0.046246	0.341667	0.206827	0.152021
	138	0.046456	0.341876	0.207304	0.15254
	138.2	0.046569	0.341848	0.20744	0.152076
	138.4	0.046364	0.341684	0.207384	0.151908
	138.6	0.046117	0.341624	0.207006	0.151577
	138.8	0.046049	0.341742	0.20667	0.151354
	139	0.045868	0.341087	0.206428	0.150934
	139.2	0.045757	0.340706	0.206294	0.150724
	139.4	0.046462	0.341385	0.206545	0.150963
	139.6	0.04628	0.341607	0.206359	0.15114
	139.8	0.046563	0.341913	0.206904	0.151084
	140	0.046599	0.342259	0.206674	0.151249
	140.2	0.046558	0.342407	0.206689	0.151073
	140.4	0.046083	0.342473	0.206779	0.150943
	140.6	0.04577	0.342702	0.206436	0.150681
	140.8	0.045533	0.342531	0.2062	0.150474
	141	0.045444	0.342075	0.206391	0.150495
	141.2	0.045802	0.34246	0.207158	0.151231
	141.4	0.045701	0.342475	0.207047	0.151597
	141.6	0.046065	0.342705	0.207188	0.151981
	141.8	0.046762	0.343284	0.207718	0.152443
	142	0.046509	0.342985	0.20755	0.152088
	142.2	0.046262	0.342848	0.207006	0.151863
	142.4	0.04584	0.342364	0.206875	0.151709
	142.6	0.046154	0.342346	0.206996	0.152184
	142.8	0.046229	0.342311	0.20717	0.152516
	143	0.045979	0.342044	0.20706	0.152207
	143.2	0.046225	0.341986	0.207065	0.152015
	143.4	0.046922	0.34246	0.20734	0.152063
	143.6	0.047291	0.342768	0.207575	0.152067
	143.8	0.047611	0.343558	0.207762	0.151876
	144	0.047577	0.343889	0.207953	0.152067
	144.2	0.047747	0.343962	0.208167	0.152015
	144.4	0.047663	0.343707	0.208427	0.15165
	144.6	0.047767	0.343727	0.208296	0.151651
	144.8	0.047929	0.343383	0.208261	0.151555
	145	0.047715	0.343178	0.207908	0.151748
	145.2	0.047391	0.342898	0.207836	0.151833
	145.4	0.04671	0.342199	0.207763	0.151549
	145.6	0.046968	0.342436	0.207692	0.1517
	145.8	0.047073	0.34293	0.20756	0.15169
	146	0.046186	0.342332	0.207037	0.151212
	146.2	0.045671	0.342091	0.206621	0.150858
	146.4	0.045685	0.342232	0.20639	0.150689
	146.6	0.046195	0.342861	0.206661	0.151197
	146.8	0.045952	0.342815	0.206431	0.150313
	147	0.045874	0.343299	0.20642	0.149942
	147.2	0.045874	0.343595	0.206769	0.14989
	147.4	0.046162	0.344119	0.206801	0.149488
	147.6	0.046586	0.344649	0.207468	0.149975
	147.8	0.047051	0.345176	0.207601	0.150218
	148	0.047635	0.344963	0.207678	0.150648
	148.2	0.048425	0.34522	0.208164	0.151546
	148.4	0.048486	0.344892	0.207965	0.151754
	148.6	0.048903	0.34483	0.207929	0.152102
	148.8	0.049019	0.344621	0.207571	0.151964
	149	0.048653	0.344228	0.206976	0.151897
	149.2	0.048138	0.343973	0.206599	0.152
	149.4	0.048352	0.34415	0.206849	0.152543
	149.6	0.048294	0.344507	0.206401	0.152685
	149.8	0.047885	0.344441	0.206383	0.152833
	150	0.04701	0.343599	0.205721	0.152245
	150.2	0.046931	0.343538	0.205732	0.151937
	150.4	0.047092	0.344312	0.205852	0.151989
	150.6	0.04721	0.34392	0.20571	0.151558
	150.8	0.047372	0.344015	0.205922	0.151248
	151	0.047072	0.343967	0.205794	0.151252
	151.2	0.046806	0.343793	0.205882	0.151188
	151.4	0.047057	0.34411	0.206059	0.151436
	151.6	0.047323	0.34442	0.207032	0.152193
	151.8	0.047982	0.34514	0.207285	0.152489
	152	0.048356	0.345132	0.207821	0.153143
	152.2	0.048105	0.345575	0.208482	0.153476
	152.4	0.047926	0.345738	0.208526	0.153373
	152.6	0.048001	0.345584	0.208918	0.153011
	152.8	0.047781	0.345463	0.208203	0.152675
	153	0.047548	0.345421	0.207669	0.152527
	153.2	0.047235	0.345	0.207335	0.152187
	153.4	0.04725	0.344916	0.207751	0.152326
	153.6	0.04656	0.344508	0.207195	0.151735
	153.8	0.046149	0.344477	0.207403	0.151697
	154	0.046199	0.344612	0.20707	0.151079
	154.2	0.04649	0.34447	0.2075	0.151261
	154.4	0.046514	0.344906	0.207315	0.151207
	154.6	0.046437	0.343653	0.206436	0.150673
	154.8	0.046645	0.343705	0.206481	0.151035
	155	0.046317	0.343341	0.206447	0.15118
	155.2	0.046694	0.343465	0.206831	0.151777
	155.4	0.046592	0.343547	0.207059	0.151852
	155.6	0.046839	0.343245	0.20788	0.152407
	155.8	0.047432	0.343804	0.208363	0.152901
	156	0.047574	0.343795	0.208868	0.15375
	156.2	0.047766	0.344015	0.209039	0.154215
	156.4	0.048581	0.343874	0.209249	0.154734
	156.6	0.048598	0.343333	0.209348	0.154354
	156.8	0.048805	0.343498	0.209545	0.154713
	157	0.048614	0.343649	0.209888	0.154457
	157.2	0.048596	0.343621	0.210016	0.154419
	157.4	0.048676	0.344595	0.210575	0.154601
	157.6	0.048547	0.344811	0.210403	0.154468
	157.8	0.048946	0.345476	0.210835	0.154735
	158	0.048898	0.345534	0.21066	0.154825
	158.2	0.048911	0.345804	0.210833	0.155261
	158.4	0.048624	0.346478	0.210446	0.154671
	158.6	0.048474	0.346373	0.209958	0.154369
	158.8	0.048135	0.347047	0.210081	0.154328
	159	0.048054	0.347219	0.210244	0.15427
	159.2	0.048302	0.347664	0.210017	0.154369
	159.4	0.048218	0.348094	0.209975	0.154267
	159.6	0.048494	0.348184	0.209858	0.154464
	159.8	0.048655	0.348588	0.209529	0.15422
	160	0.048823	0.348535	0.209853	0.154316
	160.2	0.049182	0.348749	0.209729	0.154188
	160.4	0.049636	0.348685	0.209931	0.153888
	160.6	0.049915	0.349328	0.210407	0.154157
	160.8	0.049699	0.349663	0.211204	0.154188
	161	0.049621	0.349505	0.210973	0.153806
	161.2	0.049907	0.349928	0.21109	0.154261
	161.4	0.050191	0.350014	0.21146	0.154491
	161.6	0.049882	0.349656	0.211168	0.154362
	161.8	0.050087	0.349312	0.211353	0.154525
	162	0.049543	0.34836	0.21137	0.154285
	162.2	0.049587	0.348324	0.211671	0.15458
	162.4	0.04876	0.347902	0.21108	0.153822
	162.6	0.048262	0.347512	0.210831	0.153928
	162.8	0.048114	0.347284	0.2108	0.153953
	163	0.048825	0.347607	0.211154	0.154655
	163.2	0.049082	0.347834	0.211204	0.155465
	163.4	0.049329	0.348045	0.21137	0.155726
	163.6	0.048916	0.347776	0.211066	0.155801
	163.8	0.048722	0.347749	0.211247	0.155765
	164	0.048833	0.347956	0.211949	0.155736
	164.2	0.048903	0.348244	0.211858	0.155908
	164.4	0.048922	0.348383	0.212206	0.156128
	164.6	0.048929	0.348841	0.212516	0.156391
	164.8	0.048588	0.34855	0.212842	0.15616
	165	0.048648	0.34825	0.212066	0.155828
	165.2	0.048274	0.348292	0.211611	0.155546
	165.4	0.048156	0.348086	0.211238	0.155271
	165.6	0.04755	0.347959	0.210294	0.154667
	165.8	0.047198	0.347055	0.209821	0.154132
	166	0.046469	0.346523	0.209377	0.153657
	166.2	0.046367	0.346753	0.209182	0.153622
	166.4	0.04601	0.346849	0.208656	0.15328
	166.6	0.046207	0.347518	0.208835	0.153609
	166.8	0.046903	0.347803	0.208982	0.153589
	167	0.047735	0.348722	0.209739	0.154416
	167.2	0.047954	0.348941	0.209782	0.154896
	167.4	0.048394	0.349523	0.210293	0.155116
	167.6	0.04898	0.350284	0.210929	0.155832
	167.8	0.049754	0.351047	0.211315	0.155971
	168	0.04998	0.351093	0.211721	0.156125
	168.2	0.050071	0.35078	0.211946	0.156417
	168.4	0.050604	0.350745	0.212539	0.156916
	168.6	0.050824	0.350615	0.212616	0.157238
	168.8	0.050749	0.350181	0.212383	0.157395
	169	0.050662	0.35014	0.211752	0.15694
	169.2	0.050923	0.349872	0.211643	0.156935
	169.4	0.050643	0.349541	0.211399	0.156688
	169.6	0.049548	0.348673	0.210964	0.15628
	169.8	0.049394	0.348688	0.2113	0.156513
	170	0.048761	0.348633	0.211358	0.156227
	170.2	0.048426	0.348796	0.21146	0.156421
	170.4	0.048315	0.349005	0.211521	0.156538
	170.6	0.047551	0.348847	0.211308	0.155752
	170.8	0.047391	0.348381	0.211199	0.154923
	171	0.047912	0.348903	0.211687	0.155385
	171.2	0.047607	0.348767	0.211333	0.155285
	171.4	0.047765	0.348842	0.211054	0.155191
	171.6	0.04765	0.349191	0.210979	0.155315
	171.8	0.047469	0.348962	0.209946	0.154723
	172	0.04729	0.349144	0.210124	0.154975
	172.2	0.047942	0.349063	0.21042	0.155153
	172.4	0.048558	0.34965	0.210813	0.155725
	172.6	0.048284	0.349551	0.21047	0.155313
	172.8	0.04841	0.349419	0.210791	0.154818
	173	0.048431	0.348662	0.210411	0.154288
	173.2	0.048393	0.347781	0.210689	0.15459
	173.4	0.047646	0.3472	0.210601	0.154278
	173.6	0.047724	0.347061	0.211177	0.154751
	173.8	0.048118	0.347919	0.211325	0.155141
	174	0.047241	0.347585	0.210964	0.154544
	174.2	0.047068	0.347774	0.210978	0.154885
	174.4	0.046409	0.34784	0.211417	0.154729
	174.6	0.045585	0.34766	0.211228	0.154413
	174.8	0.045419	0.347431	0.21111	0.154798
	175	0.04509	0.34737	0.210546	0.155151
	175.2	0.044727	0.346669	0.209681	0.155248
	175.4	0.045203	0.346954	0.210058	0.155525
	175.6	0.04604	0.347941	0.21078	0.156429
	175.8	0.046938	0.3484	0.210567	0.156582
	176	0.04768	0.349	0.211336	0.157363
	176.2	0.047872	0.348875	0.211454	0.157259
	176.4	0.048092	0.348761	0.211357	0.157234
	176.6	0.048238	0.348311	0.211158	0.156801
	176.8	0.048145	0.348014	0.211267	0.15635
	177	0.047766	0.347086	0.2106	0.155881
	177.2	0.047872	0.34714	0.21088	0.155791
	177.4	0.047783	0.347249	0.211065	0.155062
	177.6	0.047738	0.347416	0.210974	0.154599
	177.8	0.047443	0.347931	0.210931	0.153995
	178	0.047102	0.347897	0.211171	0.153515
	178.2	0.046983	0.348199	0.211706	0.153394
	178.4	0.046625	0.348476	0.212261	0.153368
	178.6	0.046856	0.348629	0.212284	0.153474
	178.8	0.047086	0.348505	0.212306	0.153762
	179	0.047511	0.348696	0.212451	0.153877
	179.2	0.048576	0.34884	0.213137	0.154557
	179.4	0.049463	0.349485	0.214082	0.155245
	179.6	0.050201	0.349618	0.214138	0.155939
	179.8	0.050281	0.349326	0.213976	0.156011
	180	0.050281	0.349326	0.213976	0.156011
	180.2	0.050075	0.349426	0.214275	0.156315
	180.4	0.049927	0.349445	0.214053	0.156862
	180.6	0.049717	0.349206	0.213381	0.156994
	180.8	0.049476	0.349184	0.212649	0.156965
	181	0.049604	0.349481	0.212265	0.157412
	181.2	0.049505	0.349179	0.211725	0.15749
	181.4	0.049537	0.348985	0.211714	0.15765
	181.6	0.049533	0.348447	0.210976	0.157476
	181.8	0.049492	0.348527	0.210383	0.157433
	182	0.049382	0.347978	0.210082	0.157111
	182.2	0.049075	0.347615	0.209457	0.156677
	182.4	0.048916	0.347878	0.209648	0.156948
	182.6	0.049135	0.347509	0.209289	0.156739
	182.8	0.048654	0.346763	0.208888	0.156158
	183	0.048859	0.346567	0.209033	0.156184
	183.2	0.04908	0.346821	0.208839	0.15613
	183.4	0.049564	0.346772	0.208835	0.156594
	183.6	0.04981	0.346521	0.208589	0.156314
	183.8	0.050384	0.347211	0.208901	0.15693
	184	0.051241	0.34783	0.209513	0.157298
	184.2	0.051529	0.348459	0.209779	0.15738
	184.4	0.051982	0.34889	0.209994	0.157748
	184.6	0.052207	0.349041	0.209938	0.157588
	184.8	0.052538	0.349608	0.210207	0.157597
	185	0.053041	0.350297	0.210406	0.157898
	185.2	0.053128	0.349861	0.210441	0.15771
	185.4	0.05319	0.350385	0.211015	0.157902
	185.6	0.052711	0.350121	0.210794	0.157859
	185.8	0.052447	0.350424	0.211403	0.158081
	186	0.0524	0.349749	0.211816	0.15801
	186.2	0.052001	0.349768	0.211535	0.157932
	186.4	0.051697	0.349824	0.211533	0.158109
	186.6	0.051866	0.349816	0.211324	0.158144
	186.8	0.051262	0.348777	0.211017	0.158089
	187	0.051	0.34841	0.211134	0.157763
	187.2	0.050365	0.347925	0.210645	0.157517
	187.4	0.050365	0.347449	0.210565	0.157718
	187.6	0.050323	0.347129	0.210379	0.157475
	187.8	0.05093	0.347548	0.210741	0.157743
	188	0.050792	0.347614	0.210804	0.157599
	188.2	0.051158	0.348152	0.211449	0.158217
	188.4	0.050948	0.34768	0.211047	0.157725
	188.6	0.050542	0.346815	0.210122	0.156903
	188.8	0.05089	0.346768	0.209734	0.157037
	189	0.050811	0.346968	0.209475	0.156964
	189.2	0.050765	0.346607	0.209271	0.156503
	189.4	0.050593	0.34679	0.209413	0.156873
	189.6	0.050676	0.346433	0.209312	0.156848
	189.8	0.051046	0.346372	0.209124	0.157036
	190	0.051331	0.346545	0.208909	0.157409
	190.2	0.051252	0.346688	0.208584	0.157527
	190.4	0.051424	0.347491	0.209168	0.158137
	190.6	0.051715	0.347053	0.209235	0.157863
	190.8	0.051116	0.346443	0.209022	0.15771
	191	0.051312	0.347002	0.209139	0.157139
	191.2	0.051495	0.347222	0.209506	0.157575
	191.4	0.051755	0.347592	0.209728	0.157725
	191.6	0.051985	0.347806	0.210168	0.157847
	191.8	0.0522	0.348162	0.210694	0.15818
	192	0.051872	0.348297	0.2108	0.158475
	192.2	0.052423	0.348692	0.211433	0.15868
	192.4	0.051974	0.348303	0.210693	0.158647
	192.6	0.052358	0.348082	0.211075	0.158898
	192.8	0.052675	0.348407	0.211172	0.159823
	193	0.052254	0.348024	0.211597	0.159921
	193.2	0.052029	0.347187	0.211134	0.15964
	193.4	0.051778	0.346939	0.211097	0.160632
	193.6	0.052241	0.347331	0.211114	0.160847
	193.8	0.052228	0.346913	0.211171	0.161109
	194	0.052423	0.346861	0.211554	0.160913
	194.2	0.052157	0.346964	0.211541	0.16026
	194.4	0.052646	0.347872	0.21231	0.160396
	194.6	0.052621	0.347396	0.21158	0.159716
	194.8	0.052591	0.347794	0.211897	0.159714
	195	0.052321	0.34725	0.211956	0.159161
	195.2	0.051761	0.347195	0.212292	0.159052
	195.4	0.051682	0.347358	0.21214	0.158781
	195.6	0.051624	0.34772	0.212522	0.159068
	195.8	0.050874	0.347677	0.212293	0.158879
	196	0.050947	0.348223	0.211818	0.158775
	196.2	0.051416	0.348809	0.211625	0.158983
	196.4	0.051356	0.348631	0.210881	0.159445
	196.6	0.05163	0.348537	0.210446	0.159581
	196.8	0.050851	0.347486	0.209305	0.159309
	197	0.050574	0.346789	0.208601	0.159056
	197.2	0.050905	0.34661	0.207577	0.159052
	197.4	0.051704	0.346948	0.207547	0.15942
	197.6	0.052532	0.346818	0.207387	0.159249
	197.8	0.052152	0.346004	0.207273	0.159021
	198	0.052554	0.346122	0.207498	0.158838
	198.2	0.052821	0.34676	0.20783	0.158834
	198.4	0.053647	0.347071	0.208539	0.159331
	198.6	0.053595	0.346758	0.20864	0.159096
	198.8	0.053489	0.346511	0.209374	0.158718
	199	0.052881	0.345898	0.209696	0.158395
	199.2	0.053287	0.346488	0.210468	0.158621
	199.4	0.053543	0.346598	0.210504	0.158591
	199.6	0.0536	0.346685	0.211037	0.159004
	199.8	0.053667	0.346765	0.211045	0.158711
	200	0.054636	0.347446	0.211766	0.15966
	200.2	0.054816	0.347155	0.211877	0.160237
	200.4	0.054546	0.346985	0.211936	0.160419
	200.6	0.054503	0.347603	0.212271	0.16057
	200.8	0.054077	0.347592	0.21212	0.160202
	201	0.054792	0.348205	0.212456	0.160558
	201.2	0.054741	0.348145	0.212416	0.160613
	201.4	0.054817	0.348057	0.212423	0.160464
	201.6	0.054241	0.347801	0.212408	0.160934
	201.8	0.053704	0.348048	0.212742	0.160947
	202	0.053826	0.348238	0.213014	0.160705
	202.2	0.053883	0.348088	0.212906	0.16062
	202.4	0.053747	0.348074	0.212345	0.160319
	202.6	0.052954	0.347594	0.211588	0.159836
	202.8	0.052889	0.34696	0.211036	0.159368
	203	0.052769	0.346949	0.211063	0.159268
	203.2	0.053	0.347238	0.210994	0.159627
	203.4	0.052826	0.347409	0.210457	0.159352
	203.6	0.053283	0.347705	0.210732	0.159619
	203.8	0.053019	0.347498	0.21007	0.159365
	204	0.053093	0.347486	0.210278	0.160146
	204.2	0.05292	0.347308	0.210006	0.159817
	204.4	0.053518	0.348197	0.210697	0.159755
	204.6	0.054249	0.348858	0.211401	0.160013
	204.8	0.054042	0.348189	0.211153	0.15934
	205	0.05393	0.347263	0.211143	0.158813
	205.2	0.053502	0.346943	0.210585	0.158218
	205.4	0.053796	0.346929	0.210828	0.158555
	205.6	0.053604	0.34646	0.21086	0.158712
	205.8	0.053585	0.346507	0.211012	0.158883
	206	0.053568	0.34531	0.210815	0.159018
	206.2	0.053933	0.344921	0.2108	0.159283
	206.4	0.053449	0.344622	0.209916	0.158662
	206.6	0.053476	0.344439	0.209778	0.158883
	206.8	0.054289	0.345265	0.210213	0.159702
	207	0.054015	0.345923	0.210544	0.160141
	207.2	0.05424	0.346562	0.21069	0.160945
	207.4	0.054127	0.347135	0.21043	0.160879
	207.6	0.05413	0.347315	0.210575	0.161048
	207.8	0.053613	0.34717	0.210592	0.161267
	208	0.053847	0.347646	0.210939	0.161722
	208.2	0.053879	0.34754	0.210924	0.161454
	208.4	0.054319	0.347899	0.211333	0.161529
	208.6	0.054142	0.347697	0.211841	0.16148
	208.8	0.053393	0.347018	0.212329	0.161097
	209	0.053343	0.347059	0.212973	0.160976
	209.2	0.053804	0.347397	0.213692	0.161139
	209.4	0.053902	0.347126	0.21426	0.161831
	209.6	0.054401	0.347005	0.214642	0.1624
	209.8	0.054709	0.347176	0.21536	0.162886
	210	0.055158	0.346285	0.215041	0.162621
	210.2	0.05548	0.346745	0.215226	0.16231
	210.4	0.055661	0.346525	0.214673	0.162191
	210.6	0.056275	0.347078	0.214371	0.16258
	210.8	0.05647	0.347379	0.214596	0.163235
	211	0.056106	0.3467	0.213989	0.162557
	211.2	0.056224	0.346789	0.213317	0.162524
	211.4	0.055759	0.346637	0.21281	0.162042
	211.6	0.055226	0.34627	0.212521	0.161579
	211.8	0.054541	0.346098	0.212005	0.161418
	212	0.053724	0.345619	0.211151	0.160546
	212.2	0.052887	0.345256	0.210812	0.160189
	212.4	0.05234	0.345354	0.21083	0.159845
	212.6	0.051907	0.345458	0.211256	0.159882
	212.8	0.051385	0.345456	0.211647	0.15974
	213	0.051248	0.345956	0.2116	0.159315
	213.2	0.051438	0.34563	0.211824	0.15925
	213.4	0.051504	0.345529	0.211531	0.159479
	213.6	0.051851	0.345795	0.211743	0.159433
	213.8	0.051767	0.345464	0.211591	0.158984
	214	0.052487	0.345168	0.211589	0.159294
	214.2	0.052862	0.34513	0.211803	0.15914
	214.4	0.053301	0.344312	0.210817	0.158833
	214.6	0.053369	0.344412	0.210802	0.158989
	214.8	0.053951	0.343951	0.211116	0.158975
	215	0.054097	0.343643	0.210879	0.1588
	215.2	0.054216	0.343658	0.210478	0.158816
	215.4	0.054112	0.343577	0.210748	0.158766
	215.6	0.054081	0.343595	0.210731	0.158721
	215.8	0.053659	0.343469	0.210421	0.158929
	216	0.053353	0.342989	0.210001	0.158348
	216.2	0.053316	0.343001	0.209972	0.158742
	216.4	0.053615	0.343393	0.210289	0.159086
	216.6	0.053742	0.343652	0.210521	0.159514
	216.8	0.053876	0.344325	0.210965	0.159671
	217	0.054117	0.344763	0.211398	0.159962
	217.2	0.053948	0.344598	0.21144	0.160231
	217.4	0.054003	0.344786	0.21141	0.160508
	217.6	0.053924	0.344537	0.211826	0.160761
	217.8	0.054015	0.344736	0.211868	0.161297
	218	0.054783	0.34451	0.212144	0.161905
	218.2	0.054586	0.344299	0.212094	0.161709
	218.4	0.05448	0.344301	0.211946	0.161809
	218.6	0.054258	0.344929	0.213013	0.162729
	218.8	0.054274	0.344719	0.212693	0.162008
	219	0.053723	0.344733	0.212832	0.161699
	219.2	0.054112	0.345198	0.212838	0.161577
	219.4	0.054462	0.345385	0.213245	0.161805
	219.6	0.054668	0.345563	0.21302	0.161551
	219.8	0.054727	0.345153	0.212846	0.161138
	220	0.055547	0.345574	0.212929	0.160958
	220.2	0.05604	0.345248	0.213397	0.161131
	220.4	0.056323	0.345132	0.213677	0.160998
	220.6	0.056115	0.344898	0.213176	0.160974
	220.8	0.056329	0.345275	0.213612	0.161365
	221	0.056409	0.345035	0.213791	0.161474
	221.2	0.055832	0.344929	0.213457	0.161524
	221.4	0.05573	0.344385	0.212971	0.161465
	221.6	0.05508	0.343995	0.2129	0.161805
	221.8	0.05467	0.344474	0.212902	0.161735
	222	0.054345	0.343834	0.212797	0.161415
	222.2	0.053718	0.344161	0.212959	0.161397
	222.4	0.053425	0.344358	0.212837	0.161367
	222.6	0.052977	0.343859	0.212601	0.161116
	222.8	0.052885	0.34335	0.211871	0.16029
	223	0.053188	0.343634	0.212436	0.160451
	223.2	0.053716	0.343752	0.211934	0.160336
	223.4	0.053862	0.343297	0.211631	0.160054
	223.6	0.053501	0.343101	0.210969	0.159481
	223.8	0.054007	0.343183	0.210696	0.159654
	224	0.054192	0.34311	0.210481	0.15979
	224.2	0.053873	0.342005	0.210056	0.159442
	224.4	0.053808	0.341981	0.209691	0.159205
	224.6	0.053823	0.341753	0.209594	0.159799
	224.8	0.053931	0.341328	0.210195	0.160134
	225	0.054006	0.341864	0.210645	0.160217
	225.2	0.0534	0.34226	0.21105	0.160937
	225.4	0.053129	0.342177	0.211181	0.160872
	225.6	0.053221	0.343234	0.211982	0.1617
	225.8	0.053477	0.344162	0.2129	0.161857
	226	0.053463	0.344847	0.213379	0.162439
	226.2	0.054158	0.346064	0.214624	0.163361
	226.4	0.054454	0.346674	0.215043	0.163524
	226.6	0.054097	0.346176	0.214424	0.162952
	226.8	0.05431	0.346645	0.214194	0.16282
	227	0.054327	0.346538	0.214184	0.162328
	227.2	0.053805	0.346051	0.213211	0.161666
	227.4	0.053587	0.345514	0.213103	0.161508
	227.6	0.052694	0.345216	0.212377	0.160896
	227.8	0.052987	0.345273	0.212305	0.161141
	228	0.052523	0.344285	0.212316	0.160769
	228.2	0.052699	0.344297	0.212545	0.160949
	228.4	0.053417	0.344132	0.213148	0.161373
	228.6	0.053402	0.343684	0.213324	0.16173
	228.8	0.053481	0.34382	0.213895	0.161553
	229	0.053777	0.344531	0.214266	0.161647
	229.2	0.054018	0.34476	0.214652	0.162051
	229.4	0.054519	0.345197	0.21471	0.162315
	229.6	0.054973	0.3459	0.215045	0.163022
	229.8	0.054815	0.345842	0.214998	0.162812
	230	0.05455	0.345403	0.214846	0.162655
	230.2	0.055241	0.345288	0.214888	0.162655
	230.4	0.055246	0.344692	0.214062	0.162082
	230.6	0.055182	0.343818	0.212635	0.161596
	230.8	0.055145	0.343796	0.212542	0.161592
	231	0.055324	0.342989	0.212101	0.160996
	231.2	0.055311	0.342343	0.211609	0.161041
	231.4	0.055625	0.341835	0.211371	0.160834
	231.6	0.055665	0.342036	0.211249	0.160605
	231.8	0.055967	0.342666	0.211563	0.161072
	232	0.055774	0.342627	0.212171	0.160778
	232.2	0.056479	0.343204	0.212838	0.161499
	232.4	0.056967	0.342974	0.213108	0.161398
	232.6	0.056689	0.34289	0.212968	0.161184
	232.8	0.056924	0.343179	0.213243	0.161665
	233	0.056739	0.343074	0.213026	0.161529
	233.2	0.056109	0.343235	0.213104	0.161572
	233.4	0.055408	0.343519	0.212719	0.161537
	233.6	0.054605	0.34329	0.212156	0.161087
	233.8	0.053878	0.342992	0.211605	0.160741
	234	0.053902	0.342912	0.211989	0.161035
	234.2	0.0543	0.343672	0.212447	0.162044
	234.4	0.054771	0.343832	0.212741	0.162149
	234.6	0.054325	0.344352	0.21218	0.162414
	234.8	0.054133	0.344398	0.212569	0.16236
	235	0.05469	0.344212	0.212098	0.162488
	235.2	0.05419	0.343267	0.211701	0.162155
	235.4	0.054599	0.344354	0.212012	0.162061
	235.6	0.054604	0.344854	0.21221	0.161527
	235.8	0.054694	0.345381	0.212421	0.161339
	236	0.05496	0.345031	0.212606	0.161042
	236.2	0.055685	0.344617	0.21269	0.161586
	236.4	0.056042	0.344195	0.212777	0.161438
	236.6	0.056017	0.34395	0.212689	0.162068
	236.8	0.055973	0.343746	0.212312	0.162245
	237	0.0556	0.343595	0.211683	0.161523
	237.2	0.05533	0.343465	0.211376	0.161599
	237.4	0.054958	0.34363	0.210681	0.161741
	237.6	0.055345	0.343519	0.210675	0.16187
	237.8	0.055823	0.344006	0.21086	0.161948
	238	0.056369	0.343871	0.211235	0.162203
	238.2	0.056365	0.343866	0.211844	0.162495
	238.4	0.056421	0.344064	0.21204	0.16232
	238.6	0.055438	0.343953	0.211595	0.16195
	238.8	0.054848	0.343305	0.211595	0.161416
	239	0.054719	0.343518	0.211577	0.161228
	239.2	0.054494	0.343148	0.211577	0.160789
	239.4	0.054954	0.344082	0.211553	0.160664
	239.6	0.055058	0.343909	0.211691	0.16035
	239.8	0.054991	0.343471	0.211605	0.160338
	240	0.055378	0.343652	0.212044	0.160459
	240.2	0.055708	0.343641	0.212708	0.161209
	240.4	0.056113	0.344024	0.212826	0.161587
	240.6	0.056439	0.344289	0.213104	0.161807
	240.8	0.056426	0.344435	0.212849	0.162002
	241	0.056566	0.344688	0.21254	0.162146
	241.2	0.05654	0.343879	0.212327	0.162821
	241.4	0.056167	0.343417	0.211975	0.162951
	241.6	0.056555	0.342919	0.212102	0.162628
	241.8	0.056919	0.34298	0.212328	0.16305
	242	0.057184	0.342421	0.212751	0.163243
	242.2	0.056735	0.341949	0.212706	0.163293
	242.4	0.056779	0.342479	0.212942	0.163567
	242.6	0.055952	0.34224	0.212534	0.162579
	242.8	0.055652	0.342624	0.21229	0.162573
	243	0.055841	0.342963	0.212078	0.1628
	243.2	0.055643	0.342963	0.211459	0.162668
	243.4	0.055407	0.34305	0.211011	0.162249
	243.6	0.05572	0.343207	0.211557	0.162302
	243.8	0.055624	0.343227	0.211613	0.161871
	244	0.055869	0.343727	0.212229	0.162061
	244.2	0.055938	0.343811	0.212081	0.162786
	244.4	0.05631	0.344194	0.212481	0.163014
	244.6	0.056546	0.344206	0.212504	0.163174
	244.8	0.056776	0.344436	0.212821	0.164193
	245	0.057001	0.34415	0.213063	0.164417
	245.2	0.057202	0.343517	0.21337	0.164731
	245.4	0.056895	0.343422	0.213402	0.164399
	245.6	0.056585	0.343503	0.213659	0.164662
	245.8	0.057449	0.343622	0.214478	0.165532
	246	0.057619	0.343333	0.214465	0.165151
	246.2	0.057352	0.343456	0.21425	0.165235
	246.4	0.056734	0.34369	0.214464	0.165041
	246.6	0.056003	0.343172	0.214233	0.163936
	246.8	0.055875	0.343359	0.213961	0.16371
	247	0.055303	0.34284	0.213675	0.16314
	247.2	0.05556	0.343291	0.213546	0.162846
	247.4	0.055487	0.342703	0.213328	0.162279
	247.6	0.055228	0.342497	0.213453	0.162145
	247.8	0.055184	0.342598	0.213285	0.161955
	248	0.054687	0.342225	0.212517	0.161823
	248.2	0.054388	0.342068	0.21215	0.161722
	248.4	0.054853	0.342066	0.212839	0.161568
	248.6	0.055136	0.341917	0.212645	0.161566
	248.8	0.055319	0.342028	0.213409	0.161787
	249	0.055683	0.342157	0.213656	0.16167
	249.2	0.055603	0.342132	0.213707	0.161419
	249.4	0.055449	0.342094	0.213717	0.161313
	249.6	0.055352	0.341815	0.213869	0.161705
	249.8	0.056191	0.342262	0.213837	0.161885
	250	0.056238	0.342626	0.213275	0.161822
	250.2	0.055993	0.342687	0.213353	0.16214
	250.4	0.055363	0.341834	0.21294	0.161438
	250.6	0.055465	0.341232	0.213039	0.161179
	250.8	0.0553	0.340754	0.212521	0.160913
	251	0.054779	0.34011	0.211931	0.160711
	251.2	0.055009	0.340329	0.211314	0.16143
	251.4	0.055019	0.3403	0.211311	0.161683
	251.6	0.054659	0.340833	0.211732	0.162072
	251.8	0.054702	0.340958	0.21149	0.161859
	252	0.054338	0.341099	0.211313	0.161675
	252.2	0.054263	0.341165	0.211941	0.161864
	252.4	0.054924	0.341397	0.212272	0.162167
	252.6	0.055229	0.341996	0.212451	0.162673
	252.8	0.055286	0.342024	0.212572	0.163055
	253	0.055683	0.34226	0.212892	0.162921
	253.2	0.055338	0.341831	0.212717	0.162831
	253.4	0.055585	0.341536	0.212604	0.1626
	253.6	0.05514	0.341122	0.211794	0.162169
	253.8	0.055584	0.341913	0.211689	0.162453
	254	0.055741	0.341303	0.211441	0.162333
	254.2	0.055409	0.340406	0.211387	0.162067
	254.4	0.055065	0.339595	0.211053	0.162005
	254.6	0.054704	0.338718	0.211078	0.161758
	254.8	0.054222	0.338243	0.210564	0.161655
	255	0.053991	0.339019	0.210543	0.162003
	255.2	0.054307	0.339518	0.210798	0.162695
	255.4	0.054651	0.340313	0.211835	0.16311
	255.6	0.054541	0.341212	0.212226	0.163063
	255.8	0.054913	0.341779	0.212394	0.163304
	256	0.055782	0.342791	0.213483	0.164017
	256.2	0.056579	0.343868	0.21415	0.164824
	256.4	0.056915	0.34425	0.214051	0.164739
	256.6	0.05709	0.344736	0.213619	0.164413
	256.8	0.056795	0.344262	0.213516	0.163724
	257	0.056723	0.34356	0.213412	0.163243
	257.2	0.056194	0.342659	0.21261	0.162899
	257.4	0.05583	0.341856	0.212378	0.162184
	257.6	0.055249	0.341022	0.212074	0.161718
	257.8	0.055306	0.341082	0.21233	0.162445
	258	0.054698	0.339934	0.21206	0.162086
	258.2	0.054466	0.339518	0.212182	0.161927
	258.4	0.054615	0.339599	0.212556	0.16278
	258.6	0.054309	0.339168	0.2127	0.16225
	258.8	0.054093	0.339437	0.213241	0.162653
	259	0.054694	0.340462	0.214242	0.162766
	259.2	0.054429	0.340612	0.214774	0.163175
	259.4	0.054459	0.341025	0.215073	0.163279
	259.6	0.054582	0.341341	0.214957	0.16304
	259.8	0.055224	0.341797	0.21581	0.163517
	260	0.056128	0.34264	0.216317	0.163853
	260.2	0.056588	0.343215	0.215965	0.16356
	260.4	0.056329	0.34256	0.215224	0.162627
	260.6	0.056662	0.34228	0.214461	0.162449
	260.8	0.056538	0.341853	0.214419	0.162066
	261	0.056674	0.341507	0.213744	0.162215
	261.2	0.056425	0.341363	0.213277	0.162455
	261.4	0.05627	0.340947	0.21312	0.162386
	261.6	0.055964	0.340356	0.212958	0.162358
	261.8	0.055793	0.340394	0.212346	0.162556
	262	0.055974	0.339838	0.211975	0.16196
	262.2	0.056096	0.339325	0.212099	0.16185
	262.4	0.056285	0.339062	0.212172	0.162227
	262.6	0.056156	0.338823	0.212443	0.161514
	262.8	0.056482	0.339507	0.21314	0.161605
	263	0.056577	0.339964	0.213755	0.161427
	263.2	0.055987	0.339344	0.213836	0.16125
	263.4	0.056135	0.338925	0.214115	0.161092
	263.6	0.056042	0.338633	0.213919	0.160742
	263.8	0.05623	0.339055	0.214305	0.160845
	264	0.056297	0.339655	0.214449	0.161215
	264.2	0.056332	0.339539	0.214156	0.161001
	264.4	0.056675	0.339894	0.214527	0.161831
	264.6	0.056941	0.340975	0.214342	0.162266
	264.8	0.056652	0.341768	0.214542	0.162085
	265	0.056518	0.342216	0.214244	0.162462
	265.2	0.056067	0.341981	0.21412	0.162807
	265.4	0.055661	0.342203	0.214011	0.16283
	265.6	0.055264	0.342808	0.213828	0.163479
	265.8	0.055148	0.343456	0.213514	0.163847
	266	0.055192	0.343275	0.213647	0.163916
	266.2	0.055034	0.343177	0.213756	0.164011
	266.4	0.055522	0.343823	0.213939	0.164162
	266.6	0.056065	0.344422	0.214236	0.164002
	266.8	0.055956	0.34451	0.21443	0.16388
	267	0.055563	0.343439	0.214249	0.163022
	267.2	0.055188	0.342277	0.214221	0.162702
	267.4	0.055919	0.341943	0.214339	0.16275
	267.6	0.055912	0.341333	0.213981	0.162356
	267.8	0.055939	0.341239	0.214055	0.162195
	268	0.056551	0.341547	0.214325	0.162588
	268.2	0.057	0.341374	0.214313	0.162464
	268.4	0.057755	0.341711	0.215014	0.162791
	268.6	0.057684	0.342081	0.214729	0.162795
	268.8	0.057326	0.341156	0.214595	0.162641
	269	0.056544	0.340498	0.214217	0.162411
	269.2	0.055973	0.340332	0.214191	0.162373
	269.4	0.056259	0.341408	0.214801	0.163426
	269.6	0.056145	0.341726	0.215068	0.164156
	269.8	0.055893	0.341626	0.214822	0.163738
	270	0.056014	0.341522	0.214885	0.164019
	270.2	0.055853	0.341512	0.214707	0.164331
	270.4	0.055878	0.341841	0.214822	0.164224
	270.6	0.055972	0.341635	0.214514	0.164189
	270.8	0.055331	0.341238	0.213638	0.163689
	271	0.055633	0.341005	0.213713	0.163311
	271.2	0.055555	0.341056	0.213742	0.163217
	271.4	0.056183	0.341413	0.213223	0.162823
	271.6	0.055848	0.341381	0.213157	0.16263
	271.8	0.056061	0.34138	0.212639	0.162262
	272	0.056865	0.341877	0.212694	0.16253
	272.2	0.056613	0.341803	0.212577	0.162324
	272.4	0.056266	0.341701	0.212305	0.161903
	272.6	0.055907	0.341448	0.212224	0.162182
	272.8	0.055185	0.340679	0.211811	0.161481
	273	0.054721	0.340446	0.21184	0.161272
	273.2	0.054526	0.340304	0.211601	0.161481
	273.4	0.054202	0.340243	0.211824	0.16196
	273.6	0.053642	0.339641	0.21193	0.161819
	273.8	0.05374	0.340007	0.212011	0.161868
	274	0.053913	0.340061	0.212101	0.162228
	274.2	0.054267	0.340029	0.212332	0.162719
	274.4	0.054241	0.339662	0.212536	0.162481
	274.6	0.054238	0.339141	0.212396	0.162605
	274.8	0.05456	0.33946	0.212751	0.162633
	275	0.055029	0.339356	0.213461	0.162519
	275.2	0.054786	0.33895	0.213077	0.162352
	275.4	0.055162	0.338626	0.212685	0.162187
	275.6	0.055397	0.338242	0.212388	0.162347
	275.8	0.055418	0.337986	0.212027	0.162178
	276	0.055621	0.338261	0.212161	0.162248
	276.2	0.05548	0.338016	0.212334	0.162004
	276.4	0.055738	0.33793	0.212767	0.162181
	276.6	0.055672	0.337414	0.212889	0.162011
	276.8	0.055459	0.337207	0.212635	0.161647
	277	0.055768	0.337293	0.212706	0.161836
	277.2	0.055772	0.337416	0.212445	0.162266
	277.4	0.055828	0.337703	0.212994	0.162267
	277.6	0.056378	0.338378	0.213387	0.162156
	277.8	0.056851	0.338679	0.213625	0.16217
	278	0.05668	0.338547	0.213309	0.161952
	278.2	0.056819	0.338153	0.21358	0.162097
	278.4	0.055972	0.337519	0.213305	0.161769
	278.6	0.056516	0.338078	0.213817	0.162143
	278.8	0.057014	0.338338	0.214064	0.162161
	279	0.056944	0.337923	0.213482	0.161604
	279.2	0.056556	0.337685	0.21312	0.161836
	279.4	0.056424	0.337632	0.212382	0.161861
	279.6	0.055519	0.337762	0.21197	0.161569
	279.8	0.055253	0.337805	0.212085	0.161157
	280	0.055464	0.338017	0.212118	0.161323
	280.2	0.055756	0.338449	0.212554	0.161338
	280.4	0.055758	0.339243	0.213003	0.161658
	280.6	0.05477	0.338457	0.212222	0.161476
	280.8	0.055733	0.339014	0.212774	0.162202
	281	0.055895	0.339512	0.212545	0.162283
	281.2	0.055824	0.339432	0.212672	0.162393
	281.4	0.05585	0.339229	0.212928	0.162179
	281.6	0.055928	0.339062	0.213204	0.16227
	281.8	0.055607	0.338036	0.2132	0.162249
	282	0.055296	0.33797	0.212972	0.162258
	282.2	0.054991	0.337564	0.212988	0.162265
	282.4	0.054823	0.337625	0.2129	0.162513
	282.6	0.055545	0.338004	0.213154	0.163023
	282.8	0.055148	0.337301	0.212674	0.162687
	283	0.054691	0.337101	0.212489	0.162498
	283.2	0.053994	0.337746	0.212286	0.163021
	283.4	0.053782	0.337524	0.21189	0.162559
	283.6	0.053509	0.337727	0.211965	0.161952
	283.8	0.05376	0.338227	0.212094	0.162417
	284	0.05444	0.338906	0.212274	0.16282
	284.2	0.054757	0.339241	0.212167	0.16251
	284.4	0.054715	0.339297	0.212068	0.162079
	284.6	0.054589	0.338651	0.211715	0.161941
	284.8	0.055555	0.339039	0.21219	0.1619
	285	0.055506	0.339174	0.212044	0.161383
	285.2	0.05523	0.339008	0.212077	0.161278
	285.4	0.056135	0.339311	0.212417	0.161659
	285.6	0.056254	0.33878	0.212106	0.161226
	285.8	0.055717	0.338249	0.211936	0.160783
	286	0.055642	0.33833	0.211737	0.16068
	286.2	0.055355	0.337529	0.211312	0.160564
	286.4	0.055588	0.337786	0.211806	0.160928
	286.6	0.055085	0.337135	0.211717	0.160706
	286.8	0.054942	0.336996	0.211997	0.160394
	287	0.054122	0.337177	0.212105	0.160023
	287.2	0.054068	0.337225	0.212288	0.160449
	287.4	0.054467	0.336814	0.212672	0.160484
	287.6	0.054097	0.336916	0.213132	0.160584
	287.8	0.053902	0.33666	0.213275	0.161152
	288	0.053991	0.336638	0.213498	0.160834
	288.2	0.053983	0.336632	0.21363	0.160895
	288.4	0.054438	0.337198	0.214212	0.161739
	288.6	0.054584	0.337682	0.214768	0.162582
	288.8	0.054843	0.338086	0.214766	0.162849
	289	0.055006	0.338439	0.214803	0.162736
	289.2	0.054958	0.338501	0.214766	0.16284
	289.4	0.055475	0.338509	0.21463	0.162749
	289.6	0.055174	0.337994	0.214571	0.162417
	289.8	0.055381	0.337894	0.214743	0.16281
	290	0.055789	0.33815	0.214551	0.162708
	290.2	0.055873	0.337607	0.214223	0.16248
	290.4	0.056095	0.33794	0.214349	0.162475
	290.6	0.055421	0.337357	0.213497	0.161838
	290.8	0.055992	0.338084	0.213611	0.162015
	291	0.055701	0.337829	0.21292	0.161699
	291.2	0.056368	0.337928	0.212992	0.16237
	291.4	0.05636	0.338048	0.212727	0.162078
	291.6	0.056156	0.338014	0.212537	0.161958
	291.8	0.056359	0.338581	0.212541	0.162191
	292	0.05633	0.339105	0.212561	0.162394
	292.2	0.056637	0.339815	0.212883	0.162805
	292.4	0.056764	0.340206	0.213348	0.163054
	292.6	0.055961	0.3402	0.213397	0.162657
	292.8	0.055932	0.340145	0.213364	0.162231
	293	0.05582	0.339603	0.213621	0.162197
	293.2	0.055479	0.339497	0.21397	0.162118
	293.4	0.05572	0.33974	0.214618	0.162171
	293.6	0.056122	0.339752	0.21559	0.162051
	293.8	0.056269	0.339787	0.215576	0.161984
	294	0.056095	0.339845	0.215573	0.161645
	294.2	0.05563	0.338901	0.214671	0.16135
	294.4	0.055503	0.339079	0.214206	0.161273
	294.6	0.055504	0.338892	0.213943	0.161544
	294.8	0.05565	0.338626	0.213351	0.161644
	295	0.055618	0.338336	0.212833	0.161781
	295.2	0.055372	0.337855	0.21267	0.162103
	295.4	0.055372	0.337761	0.212477	0.161975
	295.6	0.055439	0.337438	0.212266	0.162436
	295.8	0.055344	0.337287	0.212489	0.162295
	296	0.055186	0.336351	0.21205	0.162602
	296.2	0.054728	0.336224	0.211974	0.162146
	296.4	0.054647	0.336093	0.212094	0.162044
	296.6	0.05398	0.335312	0.211592	0.16169
	296.8	0.054389	0.33509	0.211757	0.161627
	297	0.054588	0.334836	0.211668	0.161783
	297.2	0.054621	0.335002	0.211807	0.161555
	297.4	0.055078	0.335334	0.212279	0.16162
	297.6	0.055212	0.335863	0.212248	0.161237
	297.8	0.055221	0.336255	0.212146	0.160932
	298	0.055365	0.335798	0.211514	0.160397
	298.2	0.055631	0.33597	0.211182	0.16009
	298.4	0.055744	0.336665	0.2114	0.159871
	298.6	0.055603	0.336233	0.211104	0.159787
	298.8	0.055098	0.336263	0.210832	0.159835
	299	0.055362	0.336303	0.211411	0.160381
	299.2	0.05538	0.336419	0.211597	0.160836
	299.4	0.055681	0.337363	0.212443	0.161557
	299.6	0.056071	0.337595	0.212982	0.162175
	299.8	0.056349	0.33805	0.213675	0.162409
	300	0.056426	0.33817	0.213618	0.162727
	300.2	0.056419	0.33849	0.213732	0.162577
	300.4	0.056869	0.338778	0.21381	0.163131
	300.6	0.056755	0.338033	0.213341	0.163181
	300.8	0.057255	0.338036	0.213627	0.163574
	301	0.056879	0.33747	0.213371	0.163349
	301.2	0.056991	0.337987	0.213768	0.163964
	301.4	0.057105	0.338349	0.214065	0.163776
	301.6	0.057823	0.338845	0.21458	0.163765
	301.8	0.057878	0.338687	0.214815	0.163111
	302	0.057533	0.337888	0.214211	0.16254
	302.2	0.057679	0.338662	0.214724	0.162806
	302.4	0.057137	0.338506	0.214862	0.162597
	302.6	0.056674	0.338088	0.214823	0.162408
	302.8	0.05609	0.338148	0.214608	0.162064
	303	0.055718	0.337723	0.214514	0.161924
	303.2	0.055404	0.338191	0.214593	0.162084
	303.4	0.054987	0.338447	0.214703	0.16205
	303.6	0.054904	0.338361	0.214849	0.162043
	303.8	0.054415	0.337602	0.214794	0.161911
	304	0.054137	0.337613	0.214688	0.161879
	304.2	0.054283	0.337246	0.214399	0.162255
	304.4	0.05429	0.336555	0.213476	0.162345
	304.6	0.054245	0.336025	0.21325	0.16189
	304.8	0.054212	0.335521	0.213239	0.161796
	305	0.053852	0.334754	0.212751	0.161734
	305.2	0.055002	0.335243	0.212795	0.162554
	305.4	0.055508	0.335386	0.21284	0.16249
	305.6	0.055649	0.335218	0.213028	0.16285
	305.8	0.055467	0.335199	0.212932	0.163073
	306	0.055403	0.335101	0.212603	0.162718
	306.2	0.055984	0.336082	0.21296	0.16326
	306.4	0.055337	0.335788	0.212632	0.16276
	306.6	0.055549	0.33618	0.212556	0.1626
	306.8	0.055407	0.33584	0.211781	0.162116
	307	0.054973	0.335536	0.211469	0.161904
	307.2	0.054743	0.33538	0.211504	0.161697
	307.4	0.05456	0.335299	0.211326	0.161547
	307.6	0.054507	0.335135	0.211651	0.161202
	307.8	0.054546	0.335244	0.211856	0.16116
	308	0.054951	0.336105	0.212388	0.161676
	308.2	0.055525	0.336285	0.212353	0.161858
	308.4	0.05615	0.336395	0.212259	0.162066
	308.6	0.056714	0.336749	0.212297	0.162298
	308.8	0.057186	0.337383	0.212322	0.162638
	309	0.057569	0.337724	0.212428	0.162856
	309.2	0.058266	0.33864	0.212846	0.163139
	309.4	0.057771	0.338985	0.212584	0.162892
	309.6	0.057072	0.339124	0.212162	0.162731
	309.8	0.056791	0.338827	0.21195	0.162454
	310	0.056475	0.33884	0.211625	0.161583
	310.2	0.056236	0.339037	0.211483	0.16168
	310.4	0.055645	0.338387	0.211294	0.161452
	310.6	0.055855	0.338403	0.211658	0.161866
	310.8	0.05467	0.337495	0.211123	0.161402
	311	0.053881	0.337056	0.211058	0.160988
	311.2	0.053314	0.336301	0.211186	0.160855
	311.4	0.052976	0.336209	0.211273	0.161155
	311.6	0.052662	0.336228	0.211841	0.161002
	311.8	0.052792	0.336204	0.212199	0.161536
	312	0.052303	0.335774	0.212295	0.161608
	312.2	0.052508	0.335905	0.212686	0.161955
	312.4	0.052639	0.335903	0.212558	0.162223
	312.6	0.052388	0.335902	0.212195	0.162115
	312.8	0.052444	0.33654	0.21242	0.16176
	313	0.052297	0.336182	0.212047	0.161437
	313.2	0.052172	0.335729	0.211572	0.160844
	313.4	0.052397	0.33538	0.211232	0.161174
	313.6	0.052652	0.335307	0.211484	0.16159
	313.8	0.053574	0.335046	0.212274	0.161578
	314	0.054357	0.335982	0.212677	0.161839
	314.2	0.055255	0.336141	0.213151	0.162204
	314.4	0.056122	0.336242	0.213953	0.162707
	314.6	0.05676	0.336755	0.214625	0.163326
	314.8	0.056913	0.337022	0.21482	0.163583
	315	0.057968	0.337544	0.215997	0.164367
	315.2	0.058294	0.337867	0.215867	0.164586
	315.4	0.058199	0.338267	0.215583	0.164371
	315.6	0.058449	0.33823	0.215871	0.164098
	315.8	0.058459	0.338179	0.215852	0.164403
	316	0.058143	0.338072	0.215828	0.164242
	316.2	0.058634	0.338356	0.216005	0.164688
	316.4	0.058298	0.337964	0.215618	0.164366
	316.6	0.057563	0.337412	0.214924	0.163786
	316.8	0.057333	0.337	0.214779	0.163392
	317	0.056446	0.335391	0.213849	0.162566
	317.2	0.056004	0.334639	0.213339	0.161901
	317.4	0.055883	0.33445	0.213732	0.162181
	317.6	0.055626	0.334537	0.213978	0.161646
	317.8	0.056092	0.334866	0.214345	0.161421
	318	0.056202	0.335379	0.21428	0.161135
	318.2	0.056471	0.335325	0.213842	0.161365
	318.4	0.05688	0.335614	0.213955	0.161714
	318.6	0.056422	0.335575	0.213215	0.161791
	318.8	0.056274	0.335927	0.213158	0.162081
	319	0.056846	0.33633	0.213336	0.162365
	319.2	0.056644	0.336048	0.212352	0.161711
	319.4	0.056268	0.335569	0.212122	0.161651
	319.6	0.056427	0.335392	0.212654	0.162226
	319.8	0.056288	0.33552	0.213	0.162572
	320	0.056375	0.335027	0.213117	0.162449
	320.2	0.056547	0.334547	0.212895	0.162454
	320.4	0.056273	0.334418	0.213401	0.162387
	320.6	0.055334	0.334073	0.212941	0.162129
	320.8	0.055039	0.33349	0.212753	0.162021
	321	0.054231	0.332721	0.212456	0.161137
	321.2	0.054149	0.333408	0.212477	0.160895
	321.4	0.054246	0.333939	0.212662	0.160614
	321.6	0.054773	0.334383	0.212862	0.160467
	321.8	0.055583	0.335547	0.213404	0.160724
	322	0.055711	0.336395	0.213169	0.160485
	322.2	0.055554	0.336381	0.2128	0.161066
	322.4	0.055775	0.336425	0.212928	0.161199
	322.6	0.055829	0.33663	0.212601	0.161136
	322.8	0.055856	0.336705	0.212828	0.161156
	323	0.056245	0.336485	0.213019	0.161006
	323.2	0.056044	0.336126	0.212922	0.160745
	323.4	0.056017	0.336521	0.213033	0.161094
	323.6	0.055261	0.33631	0.212577	0.160285
	323.8	0.055427	0.336497	0.212772	0.160497
	324	0.055491	0.335956	0.212736	0.160625
	324.2	0.055429	0.335805	0.213022	0.161255
	324.4	0.055035	0.335667	0.213627	0.161787
	324.6	0.054829	0.335306	0.21319	0.162129
	324.8	0.055091	0.335276	0.213789	0.162616
	325	0.054726	0.335093	0.214035	0.162534
	325.2	0.054834	0.33526	0.213899	0.162944
	325.4	0.055046	0.334594	0.213602	0.162805
	325.6	0.055019	0.334481	0.214139	0.162918
	325.8	0.05494	0.334324	0.214624	0.162893
	326	0.054679	0.333904	0.214462	0.1629
	326.2	0.05438	0.333032	0.214249	0.163027
	326.4	0.054299	0.333054	0.213797	0.163074
	326.6	0.054183	0.332887	0.213858	0.163024
	326.8	0.054278	0.332666	0.213679	0.162748
	327	0.054808	0.332655	0.213362	0.16271
	327.2	0.05458	0.33332	0.212937	0.162518
	327.4	0.054925	0.333737	0.213066	0.162587
	327.6	0.054073	0.333177	0.212435	0.161366
	327.8	0.054862	0.334271	0.213122	0.162067
	328	0.054496	0.334098	0.212942	0.16147
	328.2	0.054624	0.334545	0.213251	0.161213
	328.4	0.055242	0.335393	0.213997	0.161587
	328.6	0.055639	0.335857	0.214356	0.16182
	328.8	0.055893	0.336624	0.215233	0.162301
	329	0.055386	0.336048	0.214676	0.162158
	329.2	0.055287	0.33602	0.214381	0.16225
	329.4	0.055413	0.3357	0.214159	0.161998
	329.6	0.055416	0.335921	0.214519	0.161944
	329.8	0.055875	0.335868	0.214723	0.162106
	330	0.056004	0.335755	0.21452	0.162467
	330.2	0.055079	0.335264	0.21387	0.16213
	330.4	0.05518	0.3355	0.213764	0.162816
	330.6	0.055513	0.334985	0.214028	0.163271
	330.8	0.056109	0.334912	0.213785	0.163341
	331	0.055944	0.334476	0.213146	0.163455
	331.2	0.055876	0.334387	0.212928	0.163274
	331.4	0.056084	0.334149	0.21325	0.163037
	331.6	0.056143	0.334454	0.21315	0.162632
	331.8	0.056533	0.335341	0.212941	0.162904
	332	0.055858	0.334964	0.212428	0.162224
	332.2	0.056059	0.334952	0.212443	0.16214
	332.4	0.056102	0.335166	0.212603	0.162624
	332.6	0.056006	0.334593	0.212368	0.162286
	332.8	0.055903	0.334895	0.212033	0.162147
	333	0.055511	0.334074	0.211182	0.161318
	333.2	0.055504	0.334494	0.210915	0.161302
	333.4	0.055763	0.334298	0.210949	0.161241
	333.6	0.055736	0.334437	0.211288	0.161417
	333.8	0.055581	0.334066	0.211334	0.161483
	334	0.055227	0.333349	0.210912	0.16175
	334.2	0.054473	0.333558	0.210856	0.161665
	334.4	0.054947	0.333474	0.210884	0.161985
	334.6	0.054804	0.333017	0.211032	0.161718
	334.8	0.054749	0.333455	0.21089	0.161586
	335	0.054969	0.333942	0.210767	0.162164
	335.2	0.05523	0.333837	0.210605	0.162282
	335.4	0.055352	0.333524	0.211065	0.162363
	335.6	0.055631	0.334214	0.211566	0.163066
	335.8	0.05488	0.334146	0.211466	0.163228
	336	0.054639	0.333908	0.211593	0.163181
	336.2	0.055026	0.334186	0.212221	0.163296
	336.4	0.055192	0.334803	0.212978	0.163339
	336.6	0.055176	0.335234	0.213551	0.163428
	336.8	0.05505	0.335639	0.213798	0.163434
	337	0.055253	0.335757	0.214345	0.163189
	337.2	0.055257	0.335989	0.214587	0.163466
	337.4	0.055342	0.335829	0.214963	0.163551
	337.6	0.055517	0.336207	0.215035	0.163528
	337.8	0.055445	0.336155	0.214939	0.16353
	338	0.055164	0.336297	0.214697	0.163734
	338.2	0.05517	0.336395	0.214851	0.163306
	338.4	0.054968	0.336114	0.214682	0.162843
	338.6	0.054464	0.336114	0.214694	0.162364
	338.8	0.054265	0.336356	0.21442	0.161993
	339	0.054405	0.336255	0.214252	0.162294
	339.2	0.054493	0.335546	0.214003	0.162004
	339.4	0.054598	0.335336	0.214315	0.162101
	339.6	0.054389	0.335288	0.21407	0.162163
	339.8	0.05406	0.335114	0.213476	0.16194
	340	0.054008	0.334159	0.212737	0.161311
	340.2	0.053841	0.334222	0.212635	0.161547
	340.4	0.053891	0.334379	0.21269	0.162202
	340.6	0.053598	0.334728	0.212646	0.162766
	340.8	0.053735	0.334892	0.212532	0.163316
	341	0.053977	0.334687	0.212172	0.163442
	341.2	0.053884	0.334295	0.211738	0.163294
	341.4	0.054585	0.334467	0.212388	0.163568
	341.6	0.055135	0.335043	0.213103	0.163904
	341.8	0.05516	0.33549	0.213591	0.164283
	342	0.055187	0.335387	0.214131	0.164768
	342.2	0.056142	0.335599	0.215057	0.165199
	342.4	0.056248	0.335639	0.215219	0.164984
	342.6	0.056622	0.335697	0.215329	0.164638
	342.8	0.057173	0.335931	0.215701	0.164707
	343	0.057095	0.336163	0.215962	0.164522
	343.2	0.057253	0.335853	0.216587	0.164046
	343.4	0.056893	0.335709	0.216082	0.163366
	343.6	0.056775	0.335384	0.215422	0.16281
	343.8	0.05723	0.335729	0.215036	0.162555
	344	0.057017	0.335055	0.214157	0.161936
	344.2	0.056745	0.335824	0.213964	0.162177
	344.4	0.056106	0.33519	0.213529	0.161627
	344.6	0.055472	0.335234	0.213046	0.161224
	344.8	0.055108	0.33457	0.211839	0.161186
	345	0.054577	0.333666	0.211248	0.160951
	345.2	0.054228	0.333329	0.211238	0.160635
	345.4	0.054287	0.33336	0.211175	0.160456
	345.6	0.053561	0.333038	0.211001	0.160236
	345.8	0.05331	0.332634	0.210103	0.160095
	346	0.05338	0.33243	0.210006	0.160976
	346.2	0.054103	0.332649	0.210192	0.161558
	346.4	0.054002	0.332634	0.209832	0.161709
	346.6	0.05439	0.333028	0.210437	0.162401
	346.8	0.054678	0.333272	0.21084	0.162593
	347	0.054789	0.333582	0.211539	0.162564
	347.2	0.055404	0.333903	0.211864	0.162711
	347.4	0.055662	0.334328	0.21171	0.163043
	347.6	0.056471	0.335343	0.212348	0.163756
	347.8	0.057114	0.335953	0.212925	0.164177
	348	0.056927	0.336103	0.21271	0.164009
	348.2	0.056516	0.335935	0.212614	0.163751
	348.4	0.056687	0.335567	0.212926	0.163539
	348.6	0.056669	0.335621	0.213218	0.163602
	348.8	0.056526	0.33513	0.213012	0.163459
	349	0.056065	0.334393	0.213353	0.163122
	349.2	0.055748	0.333652	0.213568	0.162442
	349.4	0.055054	0.332881	0.213321	0.16183
	349.6	0.055146	0.332505	0.21388	0.161967
	349.8	0.055582	0.332654	0.213676	0.162523
	350	0.055721	0.332696	0.213939	0.162955
	350.2	0.055691	0.332464	0.213923	0.162693
	350.4	0.055758	0.332268	0.213835	0.162741
	350.6	0.056515	0.332443	0.214225	0.162934
	350.8	0.056213	0.332231	0.213948	0.162467
	351	0.056224	0.332315	0.213996	0.162792
	351.2	0.056068	0.332576	0.213304	0.162934
	351.4	0.055324	0.332903	0.213275	0.163403
	351.6	0.055217	0.333861	0.213227	0.16366
	351.8	0.054899	0.333742	0.212788	0.163493
	352	0.054553	0.333781	0.211848	0.163031
	352.2	0.054219	0.333614	0.211848	0.163015
	352.4	0.054707	0.333837	0.212251	0.163072
	352.6	0.054541	0.333567	0.212618	0.162763
	352.8	0.053889	0.332802	0.21231	0.162166
	353	0.054164	0.332371	0.212539	0.162214
	353.2	0.054592	0.332215	0.213341	0.162466
	353.4	0.055089	0.332245	0.213634	0.162528
	353.6	0.055756	0.332352	0.213665	0.163178
	353.8	0.056227	0.332425	0.213576	0.163276
	354	0.0563	0.332405	0.213569	0.163142
	354.2	0.056316	0.332367	0.213456	0.162633
	354.4	0.056859	0.332503	0.214347	0.163151
	354.6	0.05658	0.332326	0.214185	0.162943
	354.8	0.056001	0.33203	0.214178	0.162964
	355	0.056338	0.332442	0.214675	0.163421
	355.2	0.056535	0.333039	0.21477	0.163394
	355.4	0.056345	0.333274	0.215381	0.163384
	355.6	0.056762	0.333702	0.215386	0.163284
	355.8	0.056405	0.333633	0.215349	0.162673
	356	0.056545	0.334034	0.214985	0.162485
	356.2	0.056479	0.334555	0.215369	0.162594
	356.4	0.056771	0.335192	0.215166	0.162671
	356.6	0.056539	0.335315	0.214914	0.162046
	356.8	0.056356	0.33521	0.21454	0.161184
	357	0.057303	0.335637	0.214893	0.16136
	357.2	0.057543	0.335761	0.21485	0.161236
	357.4	0.057213	0.335318	0.214358	0.161061
	357.6	0.056878	0.334983	0.213803	0.161412
	357.8	0.056741	0.335131	0.21358	0.161113
	358	0.056227	0.334761	0.213095	0.16107
	358.2	0.05591	0.334092	0.212598	0.161031
	358.4	0.055282	0.333474	0.212258	0.161586
	358.6	0.054544	0.33255	0.211478	0.161133
	358.8	0.054934	0.332822	0.211988	0.161995
	359	0.055067	0.332803	0.21238	0.162227
	359.2	0.055036	0.3328	0.212364	0.162171
	359.4	0.054894	0.332428	0.212096	0.162487
	359.6	0.054975	0.332533	0.211925	0.162642
	359.8	0.054219	0.332383	0.211869	0.162495
	360	0.053695	0.332182	0.211468	0.162203
	360.2	0.053388	0.332563	0.211829	0.162334
	360.4	0.05388	0.333158	0.212364	0.162561
	360.6	0.053582	0.332958	0.212165	0.161615
	360.8	0.05405	0.333222	0.212692	0.161149
	361	0.053946	0.333121	0.212992	0.161342
	361.2	0.054356	0.333287	0.213269	0.161467
	361.4	0.054526	0.333253	0.213551	0.161754
	361.6	0.054726	0.333219	0.213708	0.161507
	361.8	0.055003	0.332974	0.213106	0.160885
	362	0.055421	0.333048	0.213561	0.161491
	362.2	0.055042	0.332576	0.213191	0.161561
	362.4	0.055276	0.332391	0.213563	0.161642
	362.6	0.055341	0.332186	0.213563	0.161475
	362.8	0.055784	0.332525	0.214064	0.162244
	363	0.055415	0.331776	0.21378	0.162232
	363.2	0.055424	0.331589	0.213643	0.162529
	363.4	0.05602	0.331354	0.213174	0.163177
	363.6	0.055763	0.331638	0.213395	0.163683
	363.8	0.055339	0.331971	0.213315	0.163551
	364	0.055358	0.331887	0.213159	0.163528
	364.2	0.055598	0.332162	0.213249	0.163809
	364.4	0.056009	0.332152	0.213344	0.164112
	364.6	0.055861	0.332019	0.212602	0.163443
	364.8	0.05653	0.332875	0.213392	0.163473
	365	0.056282	0.333116	0.213404	0.163388
	365.2	0.056992	0.333536	0.213703	0.16344
	365.4	0.05731	0.334029	0.213833	0.163228
	365.6	0.056445	0.333594	0.213366	0.162628
	365.8	0.056279	0.333306	0.213005	0.162274
	366	0.055696	0.333106	0.213391	0.162185
	366.2	0.054956	0.332255	0.213158	0.161811
	366.4	0.054782	0.332055	0.213258	0.160949
	366.6	0.053886	0.331793	0.212629	0.160684
	366.8	0.053396	0.331564	0.212845	0.160767
	367	0.052821	0.331016	0.21241	0.160652
	367.2	0.052722	0.330622	0.212123	0.160664
	367.4	0.052925	0.330811	0.212237	0.160909
	367.6	0.052779	0.331388	0.21262	0.16153
	367.8	0.053804	0.331419	0.212972	0.161733
	368	0.054081	0.331415	0.213313	0.162528
	368.2	0.054238	0.331218	0.213295	0.162587
	368.4	0.055146	0.331737	0.213827	0.163245
	368.6	0.055193	0.332075	0.213801	0.163172
	368.8	0.055463	0.332443	0.214623	0.16343
	369	0.055368	0.332663	0.214735	0.16377
	369.2	0.055854	0.333334	0.214943	0.164237
	369.4	0.055706	0.333625	0.21452	0.164458
	369.6	0.055752	0.333485	0.214326	0.164655
	369.8	0.056139	0.333447	0.214641	0.164365
	370	0.056092	0.333302	0.214573	0.16373
	370.2	0.05624	0.33338	0.214433	0.16369
	370.4	0.056212	0.333461	0.214289	0.162856
	370.6	0.05616	0.333397	0.214135	0.163041
	370.8	0.056091	0.333334	0.213963	0.162777
	371	0.056628	0.333605	0.214321	0.162843
	371.2	0.056231	0.332761	0.214187	0.162231
	371.4	0.056049	0.333288	0.214513	0.161722
	371.6	0.056242	0.333541	0.214854	0.161845
	371.8	0.056154	0.33296	0.214646	0.161599
	372	0.055354	0.33272	0.214453	0.161503
	372.2	0.054984	0.332559	0.213989	0.16133
	372.4	0.054631	0.332121	0.213513	0.16149
	372.6	0.053648	0.331459	0.212683	0.161555
	372.8	0.053651	0.331685	0.21272	0.161511
	373	0.052931	0.331612	0.212297	0.161528
	373.2	0.053091	0.331633	0.211926	0.16132
	373.4	0.052989	0.331506	0.211841	0.161593
	373.6	0.053559	0.331278	0.21189	0.161584
	373.8	0.052993	0.331171	0.211618	0.160875
	374	0.053576	0.331401	0.211482	0.160951
	374.2	0.05372	0.331884	0.211579	0.161501
	374.4	0.054049	0.332142	0.211444	0.161857
	374.6	0.054497	0.332961	0.211585	0.162615
	374.8	0.054868	0.33343	0.211929	0.162763
	375	0.054817	0.333536	0.212613	0.162749
	375.2	0.054636	0.333189	0.212395	0.162211
	375.4	0.055218	0.333992	0.212887	0.162461
	375.6	0.054975	0.33415	0.213058	0.162882
	375.8	0.05529	0.333974	0.213227	0.163335
	376	0.054906	0.334106	0.213476	0.163913
	376.2	0.054776	0.334082	0.213501	0.164364
	376.4	0.054804	0.334034	0.213519	0.16439
	376.6	0.054745	0.333626	0.213501	0.164356
	376.8	0.054766	0.333793	0.213858	0.163861
	377	0.054357	0.333073	0.213803	0.163461
	377.2	0.054648	0.332916	0.213826	0.163546
	377.4	0.054401	0.332911	0.213927	0.164179
	377.6	0.053982	0.332141	0.213622	0.163415
	377.8	0.053744	0.332066	0.213539	0.16286
	378	0.054026	0.33231	0.213569	0.163281
	378.2	0.053962	0.332745	0.213384	0.163496
	378.4	0.054521	0.332781	0.21369	0.163855
	378.6	0.05454	0.332924	0.214137	0.163833
	378.8	0.054098	0.332837	0.214127	0.163238
	379	0.054092	0.332866	0.214175	0.162967
	379.2	0.055306	0.33342	0.214119	0.162716
	379.4	0.055755	0.334226	0.214863	0.163199
	379.6	0.05543	0.334682	0.214478	0.163186
	379.8	0.056034	0.335183	0.215095	0.163534
	380	0.055674	0.335212	0.214936	0.163526
	380.2	0.055922	0.335092	0.214808	0.163311
	380.4	0.056253	0.335613	0.215123	0.163515
	380.6	0.05627	0.335274	0.21456	0.163626
	380.8	0.056218	0.33518	0.21477	0.163674
	381	0.056272	0.335395	0.214614	0.164395
	381.2	0.056584	0.335156	0.214245	0.164845
	381.4	0.056492	0.334796	0.214179	0.165078
	381.6	0.05544	0.333645	0.213574	0.164085
	381.8	0.055426	0.333092	0.213414	0.163564
	382	0.055183	0.332643	0.212971	0.162978
	382.2	0.055185	0.332375	0.212911	0.162519
	382.4	0.05495	0.331916	0.213093	0.1626
	382.6	0.054257	0.331559	0.212343	0.162355
	382.8	0.054569	0.33194	0.21265	0.162414
	383	0.054928	0.33192	0.212825	0.162414
	383.2	0.055269	0.331815	0.213059	0.162673
	383.4	0.054887	0.331951	0.21349	0.163233
	383.6	0.054517	0.331849	0.213036	0.163037
	383.8	0.055194	0.332237	0.213671	0.163981
	384	0.054981	0.331555	0.213683	0.163954
	384.2	0.055183	0.331783	0.213871	0.164255
	384.4	0.055525	0.33229	0.214427	0.164889
	384.6	0.055894	0.332626	0.214213	0.165022
	384.8	0.056166	0.332706	0.214882	0.165098
	385	0.056312	0.333405	0.214903	0.165561
	385.2	0.056344	0.333256	0.214183	0.165341
	385.4	0.055313	0.332999	0.213778	0.164845
	385.6	0.054601	0.332566	0.213536	0.164426
	385.8	0.055043	0.332624	0.21343	0.163836
	386	0.055494	0.33278	0.213018	0.163178
	386.2	0.055855	0.333507	0.21329	0.163201
	386.4	0.056095	0.333938	0.213377	0.163702
	386.6	0.055956	0.333803	0.213124	0.163564
	386.8	0.056619	0.333925	0.213359	0.163504
	387	0.056481	0.334175	0.213029	0.163036
	387.2	0.056591	0.333884	0.213204	0.163055
	387.4	0.056291	0.333752	0.213181	0.1625
	387.6	0.056227	0.33313	0.212927	0.162608
	387.8	0.05587	0.332205	0.212589	0.162452
	388	0.055381	0.331589	0.213161	0.16202
	388.2	0.05548	0.331565	0.213388	0.161919
	388.4	0.055357	0.33166	0.21345	0.162012
	388.6	0.055735	0.331954	0.213814	0.162133
	388.8	0.055664	0.33179	0.214476	0.162513
	389	0.055436	0.332231	0.214612	0.16332
	389.2	0.055167	0.332349	0.21437	0.163795
	389.4	0.055007	0.331798	0.214244	0.164079
	389.6	0.055849	0.332267	0.214955	0.164979
	389.8	0.05607	0.332234	0.214718	0.164718
	390	0.056303	0.332198	0.21472	0.164541
	390.2	0.05615	0.332627	0.214582	0.165153
	390.4	0.056279	0.332426	0.214632	0.165411
	390.6	0.055926	0.332007	0.214066	0.164937
	390.8	0.056135	0.332061	0.213973	0.164646
	391	0.05578	0.33231	0.213977	0.16433
	391.2	0.055159	0.331554	0.21342	0.163743
	391.4	0.054824	0.331102	0.212684	0.162989
	391.6	0.054522	0.330719	0.212341	0.163081
	391.8	0.053787	0.33051	0.212204	0.162742
	392	0.05413	0.3312	0.212844	0.163216
	392.2	0.053634	0.330986	0.212134	0.162499
	392.4	0.053696	0.331165	0.211917	0.162347
	392.6	0.053736	0.331007	0.212207	0.162407
	392.8	0.053877	0.33046	0.212233	0.16265
	393	0.053599	0.330258	0.211681	0.162553
	393.2	0.053573	0.330031	0.211128	0.162192
	393.4	0.054113	0.330168	0.210858	0.162794
	393.6	0.05451	0.330754	0.21112	0.162742
	393.8	0.054104	0.330023	0.21023	0.162101
	394	0.054015	0.330146	0.209849	0.162209
	394.2	0.053867	0.330484	0.209619	0.162368
	394.4	0.054153	0.330538	0.210363	0.162266
	394.6	0.054144	0.330813	0.210612	0.16269
	394.8	0.054159	0.33138	0.210865	0.162871
	395	0.05398	0.331561	0.210699	0.162982
	395.2	0.054284	0.332108	0.2108	0.162822
	395.4	0.054941	0.332654	0.21114	0.162972
	395.6	0.054737	0.332771	0.21166	0.163278
	395.8	0.054632	0.332939	0.211802	0.163498
	396	0.054321	0.332182	0.211618	0.163157
[truncated: 119 more rows]

## Sheet: Fig 4
	Fig 4D_The IC50 Data of Nb14 epitope Mutation							Fig 4E_The IC50 Data of Nb9 epitope Mutation
	Sample	Fold change of WT IC50						Sample	Fold change of WT IC50
	WT	1	1	1				WT	1	1	1
	T392A	6.2	6.8	5.8				S456A	0.83	0.9	0.88
	H486A	10.3	11.1	9.6				Q466A	1.36	1.5	1.45
	T489A	7.4	8	6.9				R505A	N.D.	N.D.	N.D.
	I491A	12.7	13.7	11.9				S508A	1.07	1.18	1.14
	K493A	178	168	170				E513A	3.83	4.21	4.08
	L495A	178	160	175				Q516A	N.D.	N.D.	N.D.
	K496A	178	182	163				L517A	N.D.	N.D.	N.D.
	T533A	14.6	15.8	13.9				N519A	1.04	1.15	1.11
	W535A	N.D.	N.D.	N.D.				L548A	1.67	1.87	1.78
	D539A	3.8	4.1	3.5

## Sheet: Fig 5
	Fig 5D_TheIC50 of N14 against pseudotyped MERS-CoV nature mutations
	Antibody concentration(μg/ml)	L411F			T424I			V530L			E536K			D537E			L506F			I529T			D509G			WT			NC
	1e-05	0.082347	0.108601	0.311135	0.167356	0.209951	0.037718	-0.07697	0.341147	-0.09439	0.286339	0.291609	0.055607	0.291587	0.485182	0.01195	0.064586	0.032166	-0.19497	-0.00824	-0.00824	0.115321	0.239615	0.355785	0.214973	0.231761	0.094575	0.161089	-0.06288	0.062876
	5e-05	0.148608	0.088598	0.257376	0.35459	0.305327	0.190506	0.109914	0.071904	0.063985	0.328979	0.197132	0.044588	0.033461	0.363289	0.162524	0.399466	0.196173	0.043608	0.011532	-0.21087	0.15486	0.111124	0.0636	0.074161	0.281646	0.169403	0.144461	-0.01553	0.015526
	0.0001	0.104851	0.256126	0.248625	0.310883	0.307179	0.146984	0.078239	0.417168	0.048147	0.353029	0.261906	0.116548	0.069312	0.377629	0.521033	0.204755	0.145636	0.044562	0.011532	-0.30972	-0.16145	0.241375	0.105844	0.209693	0.560175	0.589275	0.647475	0.113014	-0.11301
	0.0005	0.189865	0.272379	0.34114	0.356442	0.246065	0.249769	0.250871	0.062401	0.398163	0.353029	0.32323	0.194257	0.033461	0.327438	0.377629	0.224779	0.266734	0.179963	0.144975	0.031301	0.243822	0.383947	0.207932	0.30122	0.389732	0.169403	0.260861	0.041426	-0.04143
	0.001	0.373646	0.354892	0.4024	0.429594	0.405519	0.316624	0.360152	0.437757	0.287298	0.544284	0.38465	0.436392	0.664436	0.614245	0.521033	0.690293	0.51389	0.440468	0.253707	-0.21087	0.169687	0.443793	0.468435	0.457874	0.680732	0.501975	0.497818	0.121131	-0.12113
	0.005	0.778713	0.797466	0.779963	0.837953	0.840731	0.848139	0.68356	0.792841	0.707317	0.903798	0.866811	0.899486	0.370459	0.693117	0.478011	0.935351	0.911512	0.924862	0.574959	0.604613	0.53542	0.88735	0.903192	0.904952	0.830389	0.946789	0.859489	0.021025	-0.02103
	0.01	0.951242	0.962494	0.931239	0.97685	0.977776	0.985184	0.929047	0.857776	0.89262	0.984765	0.982848	0.976141	0.800669	0.85086	0.542543	0.975399	0.984934	0.961096	0.713344	0.861614	0.579901	0.948956	0.945435	0.971838	0.975889	0.95926	0.992517	0.118003	-0.118003
	0.05	1	1	0.988748	1	0.985184	0.991666	0.986063	0.981311	0.979728	1	0.990035	0.994347	1	1	0.979924	0.984934	1	1	0.960461	0.925865	0.975288	0.984159	0.980638	0.99472	0.971731	1	0.996674	0.065334	-0.06533
	0.1	0.996249	0.982497	1	0.985184	0.984258	1	0.970225	1	0.997149	0.998659	0.997221	1	0.936902	1	1	1	1	0.995423	0.985173	0.950577	1	1	0.971838	0.975358	0.95926	0.98836	0.971731	0.038372	-0.03837
	0.5	1	0.996249	0.984997	0.99537	0.992592	0.985184	0.981311	0.984479	0.995565	0.998179	1	0.999617	0.908222	0.965583	1	1	0.998284	0.995423	0.955519	0.896211	1	0.99472	0.973598	0.978878	0.98836	1	0.996674	-0.1023	0.102295
	Fig 5E_TheIC50 of Nb9 against pseudotyped MERS-CoV nature mutations
	Antibody concentration(μg/ml)	L411F			T424I			V530L			E536K			L506F			D509G			I529T			D537E			WT			NC
	1e-05	-0.20782	0.086997	0.120823	0.131101	-0.11017	-0.02093	0.148741	0.148741	0.173259	0.216389	0.097631	-0.08483	0.449242	0.326721	0.393816	-0.07895	0.215983	0.48544	0.385906	0.384108	0.313998	0.463066	0.193037	0.217585	0.154432	0.222623	0.278781	0.006583	-0.00658
	5e-05	-0.16034	0.241543	0.118961	0.350887	0.066652	0.278176	0.153645	-0.05721	0.295848	0.983035	0.224392	0.152049	0.414236	-0.26254	0.093349	0.307813	0.374842	0.527892	0.207934	0.3122	0.279842	0.199732	0.161794	0.177416	0.274769	0.1785	0.423185	0.167749	-0.16775
	0.0001	-0.14358	0.131375	0.072411	0.101355	0.225295	0.048474	0.212488	-0.24354	0.109513	0.189181	0.254802	0.160051	0.035006	0.105018	0.376313	0.349147	0.431816	0.468683	0.402085	0.439837	0.227709	0.199732	0.233207	0.296139	0.326915	0.266747	0.403129	0.059963	-0.05996
	0.0005	0.066205	-0.04862	0.199648	0.324446	-0.02919	-0.07051	0.320366	0.33998	0.011442	0.206786	0.200384	0.142446	0.309218	0.075846	0.183781	0.260892	0.325687	0.415059	0.303212	0.37512	0.154003	0.353716	0.179647	0.190806	0.270758	0.330927	0.451264	0.072153	-0.07215
	0.001	0.053791	0.24775	0.297404	0.197202	0.106313	-0.1333	0.570448	0.222295	0.094802	0.270807	0.381242	0.294814	0.457993	0.014586	0.218786	0.256424	0.401653	0.522306	0.393097	0.310403	0.348154	0.469761	0.032359	0.170721	0.294826	0.431207	0.399118	-0.04883	0.048827
	0.005	0.263267	0.31292	0.494466	0.332709	0.283133	0.307921	0.276234	0.148741	0.433148	0.315621	0.416453	0.459667	0.428821	0.175029	0.335473	0.257541	0.207046	0.428465	0.355345	0.19535	0.414669	0.286766	0.353716	0.454586	0.359005	0.350983	0.499398	-0.02711	0.027114
	0.01	0.382745	0.288094	0.362574	0.352539	0.443428	0.469869	0.32527	0.594966	0.536123	0.523688	0.622919	0.622919	0.207118	0.163361	0.247958	0.353616	0.566992	0.562523	0.51534	0.378715	0.526127	0.570185	0.123856	0.574649	0.539511	0.627758	0.543522	-0.05943	0.059426
	0.05	0.708596	0.657391	0.67446	0.811942	0.792112	0.793764	0.609676	0.688133	0.83524	0.870999	0.927017	0.877401	0.46091	0.472579	0.580513	0.626201	0.688761	0.66195	0.856903	0.835331	0.765221	0.706316	0.592502	0.54162	0.820297	0.868432	0.880465	-0.03393	0.03393
	0.1	0.835833	0.83273	0.81411	0.919357	0.94745	0.929272	0.845047	0.90389	0.913697	0.947823	0.978233	1	0.720537	0.924737	0.764294	0.796008	0.747971	0.766962	0.962967	0.96836	0.991731	0.880384	0.77996	0.807186	0.956679	0.952667	0.944645	0.086661	-0.08666
	0.5	0.98169	0.980139	0.992552	0.949102	0.959017	0.968932	0.90389	0.913697	0.948022	0.991037	0.997439	0.992638	0.784714	0.910152	0.959743	1	0.974752	0.995978	0.997124	0.988135	0.979147	0.974113	0.991966	0.992412	0.948656	0.944645	0.980746	0.079686	-0.07969

## Sheet: Fig 6 and S10
	Fig 6B and S10_ The Data of FACS analysis
	Sample	Combineation rate(%)			Inhibition rate(%)
	RBD	100	97	98	0	3	2
	Nb9	15.8	22.3	18.4	84.2	77.7	81.6
	Nb14	3.88	3.66	3.12	94.7	96.3	96.8

## Sheet: Fig 8
	Fig 8B_The Data of FACS analysis								Fig 8C_The data of Nb14 combined with Nb9 against pseudotyped MERS-CoV
	Sample	Combineation rate(%)			Inhibition rate(%)				Fold of IC50	Nb9			Nb14			Nb9&Nb14
	NC	100	95	98	0	5	3		0.01	0.122185	0.161926	0.099743	0.067428	0.061937	0.041072	0.231598	0.204509	0.348362
	Nb9	18.4	22.3	20.3	81.6	77.7	79.7		0.05	0.130367	0.029611	0.161693	-0.26115	0.081704	0.194817	0.243741	0.208245	0.276435
	Nb9+Nb14	18.4	22.3	20.3	92.8	94.5	96.3		0.1	0.189745	0.264786	0.22972	0.227762	0.069624	0.345486	0.359572	0.503425	0.416552
									0.5	0.277644	0.357126	0.320891	0.376016	0.343071	0.214584	0.500623	0.563208	0.559472
									1	0.389854	0.278812	0.466999	0.48803	0.448495	0.287283	0.741811	0.601694	0.68483
									5	0.870256	0.872594	0.85623	0.906655	0.845157	0.904459	0.988417	0.991219	0.986549
									10	0.955583	0.942726	0.95909	0.969251	0.95168	0.969251	0.996824	0.994022	0.997758
									50	0.983636	0.988311	0.994156	0.986822	0.996705	0.995607	0.986549	0.997758	0.998692
									100	0.994156	0.976623	0.977792	0.981331	0.997804	0.98792	1	0.997758	0.985615
									500	0.998831	0.982467	0.995325	0.989018	0.983527	0.985724	0.996824	0.989351	0.999626

## Sheet: S1 Fig
		S1B Fig_Data of 4th immunization in alpaca							S1C Fig_Data of anti-sera against MERS-CoV
		Sera dilution	Pre-Immun.		4th Anti-sera				Anti-sera dilution	4th Anti-sera		Pre-immun.
		500	0.345	0.3815	3.5174	3.4846			43740	7.59	-0.89	-8.55	-2.04
		1500	0.1946	0.2015	3.4864	3.4976			14580	29.6	29.02	5.58	-19.76
		4500	0.1467	0.1559	3.4839	3.4552			4860	66.38	57.23	31.43	4.16
		13500	0.1322	0.1388	3.501	3.4725			1620	86.16	83.79	22.78	25.6
		40500	0.1258	0.1312	3.475	3.4806			540	97	97.44	40.86	46.97
		121500	0.1166	0.1195	3.0553	3.0516			180	97.53	98.3	60.6	66.63
		364500	0.1155	0.1181	1.4459	1.4956			60	97.98	98.31	56	65.77
		1093500	0.1103	0.1182	0.6257	0.6396			20	98.53	98.91	47.21	52.4
		3280500	0.1138	0.1201	0.3118	0.3232
		9841500	0.1164	0.1213	0.1896	0.2107
		29524500	0.1187	0.1256	0.1666	0.1588

## Sheet: S2 Fig
	S2B Fig_Data of MERS-CoV S binding with phage library
	Sample	MERS-S		Blank
	Neg	0.095	0.093	0.2023	0.2224
	Libarary	0.8534	0.7135	0.1334	0.2165
	1st	0.9813	0.9673	0.1378	0.1545
	2nd	2.5006	2.6877	0.1238	0.1336
	3rd	3.3859	3.2996	0.1946	0.1378
		S2D Fig
		Target/Blank Ratio
		4.44353	3.8804	2.247	25.1258
		4.32727	4.15522	3.15323	3.53138
		4.12419	3.84583	3.73556	3.2372
		3.4627	4.35168	4.36006	0.176107
		4.74503	2.91085	3.70866	2.95112
		4.06514	3.45606	1.97414	0.82349
		1.49491	3.12927	2.87178	4.20461
		5.26399	22.4169	2.88943	1.08704
		0.165765	2.27483	0.192981
		3.18853	3.52577	0.373464
		3.10183	3.20355	0.642937
		0.234778	1.98183	0.572371
		4.33815	3.9748	0.247168
		0.852493	0.662831	0.471595
		23.8232	0.557472	0.34768
		26.2469	5.22104	0.238157
		2.22553	0.194943	0.644599	0.542397
		0.225934	0.578748	0.309412	0.756925
		0.778976	0.153767	3.8108	0.786376
		0.265546	0.498846	0.834311	0.655844
		0.653595	0.353129	0.723497	0.231533
		0.193844	3.18181	0.649133	0.734536
		0.356515	0.32316	1.87803	0.974955
		0.299092	2.10941	0.868925	1.00549
		6.60262	6.76516	5.68116
		5.40812	6.08032	5.89855
		5.61105	7.74049	6.4521
		5.72743	27.4319	2.06291
		7.59264	6.2247	4.17746
		5.34143	4.55307	28.9588
		4.15965	4.54866	3.26204
		4.32316	8.59938	4.8575
		4.77962	3.34725	3.15426
		7.6865	5.36164	3.51583
		4.23649	3.36737	4.52951
		5.70987	4.90746	29.4026
		6.1007	1.62838	3.03897
		1.01004	3.77576	3.73949
		10.7592	2.26207	6.71841
		5.34712	6.64674	7.36928
		5.33152	3.72984	1.49017
		4.75586	4.56171	3.00169
		5.51485	4.97815	4.66157
		13.7391	8.50759	4.67649
		4.64657	3.6924	5.75917
		3.96071	4.72249	2.48528
		8.01587	3.40558	6.9306
		6.76396	14.5971	4.67543
		5.2208	5.01616	9.87929
		5.25542	8.9339	11.968
		7.64564	9.65714	6.67873
		28.0789	6.85775	1.82523
		4.14162	3.5811	6.00043
		3.6787	5.59067	3.43648
		5.64554	4.33582	0.997124
		6.56827	4.28217	0.994192

## Sheet: S3 Fig
	S3C Fig_The Data of BLI analysis of Nbs epitopes
	Time	Nb9-Fc	Nb11-Fc	Nb14-Fc	Nb67-Fc
	0	0.008415	0.014384	0.008107	0.007832
	0.2	0.013686	0.02008	0.013873	0.013147
	0.4	0.019836	0.026739	0.020697	0.019771
	0.6	0.026955	0.034373	0.028473	0.027049
	0.8	0.034963	0.042929	0.037218	0.035835
	1	0.044104	0.05215	0.046935	0.045354
	1.2	0.053888	0.061919	0.057097	0.055508
	1.4	0.064091	0.072146	0.067609	0.06631
	1.6	0.074413	0.082846	0.07835	0.076972
	1.8	0.084601	0.092964	0.0892	0.087707
	2	0.094763	0.102902	0.099748	0.098303
	2.2	0.104013	0.111952	0.109312	0.108231
	2.4	0.113205	0.120697	0.119164	0.118133
	2.6	0.121717	0.129449	0.128519	0.127894
	2.8	0.130443	0.138123	0.137629	0.13733
	3	0.138994	0.146935	0.146167	0.146589
	3.2	0.147348	0.155471	0.154981	0.155737
	3.4	0.155768	0.164017	0.163724	0.164924
	3.6	0.163986	0.172626	0.172442	0.173886
	3.8	0.172088	0.180735	0.181194	0.182416
	4	0.179939	0.188837	0.189643	0.190726
	4.2	0.187402	0.196648	0.197886	0.199142
	4.4	0.194897	0.204425	0.205832	0.207541
	4.6	0.202342	0.211913	0.214064	0.215396
	4.8	0.209826	0.219377	0.221951	0.22379
	5	0.217539	0.226475	0.229823	0.231223
	5.2	0.225133	0.234038	0.237022	0.238719
	5.4	0.232198	0.241472	0.244478	0.24622
	5.6	0.238805	0.248735	0.251773	0.253332
	5.8	0.245672	0.255619	0.259178	0.260624
	6	0.252722	0.262647	0.26627	0.267807
	6.2	0.259049	0.269246	0.273039	0.275165
	6.4	0.265319	0.275879	0.279851	0.282595
	6.6	0.271863	0.282304	0.286689	0.289679
	6.8	0.278496	0.288725	0.293236	0.296533
	7	0.284919	0.295146	0.299268	0.303891
	7.2	0.290973	0.301179	0.305434	0.310478
	7.4	0.29724	0.307274	0.31134	0.317355
	7.6	0.303121	0.313379	0.317547	0.323723
	7.8	0.308966	0.31898	0.323647	0.330067
	8	0.314954	0.324176	0.32972	0.336022
	8.2	0.320701	0.329159	0.335272	0.341594
	8.4	0.326393	0.334557	0.340932	0.347313
	8.6	0.331935	0.339464	0.347187	0.352909
	8.8	0.337473	0.344777	0.352431	0.358476
	9	0.343148	0.350083	0.358031	0.363751
	9.2	0.348602	0.355445	0.363457	0.369456
	9.4	0.353197	0.360855	0.369071	0.374842
	9.6	0.35782	0.365982	0.374028	0.380494
	9.8	0.362848	0.37127	0.379337	0.386044
	10	0.367762	0.376041	0.384491	0.391138
	10.2	0.372015	0.380959	0.389621	0.396766
	10.4	0.376547	0.385605	0.394813	0.402192
	10.6	0.380995	0.390117	0.399665	0.406844
	10.8	0.384984	0.394567	0.404134	0.411607
	11	0.389485	0.399159	0.408265	0.416488
	11.2	0.393453	0.403311	0.412485	0.420525
	11.4	0.397414	0.407548	0.416628	0.424982
	11.6	0.401377	0.411808	0.421164	0.428887
	11.8	0.405473	0.41538	0.425399	0.432985
	12	0.409487	0.419268	0.429967	0.436304
	12.2	0.413338	0.422884	0.433989	0.440171
	12.4	0.417428	0.427086	0.438104	0.444405
	12.6	0.42116	0.43112	0.442499	0.448387
	12.8	0.424901	0.43519	0.446329	0.452131
	13	0.428837	0.438987	0.450763	0.456124
	13.2	0.432454	0.442688	0.454425	0.460181
	13.4	0.43614	0.446648	0.458335	0.463804
	13.6	0.440112	0.450309	0.461693	0.467909
	13.8	0.444121	0.453882	0.465187	0.471274
	14	0.447921	0.457341	0.468509	0.474395
	14.2	0.451427	0.461032	0.472149	0.47838
	14.4	0.454738	0.464685	0.475396	0.481986
	14.6	0.457895	0.468125	0.478195	0.485448
	14.8	0.461411	0.471132	0.481113	0.488503
	15	0.464756	0.474223	0.484087	0.491628
	15.2	0.467349	0.476876	0.486922	0.494756
	15.4	0.470223	0.479821	0.489807	0.497994
	15.6	0.473178	0.482636	0.493248	0.501665
	15.8	0.475908	0.485037	0.496178	0.505414
	16	0.478716	0.487936	0.499198	0.50832
	16.2	0.481324	0.490009	0.502121	0.511874
	16.4	0.484186	0.492913	0.504914	0.514853
	16.6	0.486592	0.495684	0.507883	0.517561
	16.8	0.489131	0.497948	0.510677	0.520091
	17	0.49153	0.500213	0.513667	0.522587
	17.2	0.493967	0.5025	0.51601	0.525352
	17.4	0.496803	0.504982	0.519073	0.527442
	17.6	0.499227	0.50765	0.521376	0.530044
	17.8	0.502223	0.510164	0.523735	0.532369
	18	0.504398	0.512647	0.526301	0.534593
	18.2	0.507395	0.51532	0.528732	0.537249
	18.4	0.509534	0.518077	0.531012	0.539688
	18.6	0.511884	0.520186	0.533284	0.542217
	18.8	0.514239	0.522268	0.535336	0.5442
	19	0.516304	0.524656	0.537349	0.546441
	19.2	0.518195	0.526747	0.539477	0.548987
	19.4	0.520238	0.529578	0.541857	0.551696
	19.6	0.522428	0.532042	0.544279	0.554107
	19.8	0.524786	0.534561	0.54606	0.556347
	20	0.526957	0.53675	0.548183	0.558237
	20.2	0.529175	0.538826	0.550101	0.560047
	20.4	0.531593	0.541322	0.552107	0.561362
	20.6	0.533585	0.543597	0.554155	0.563203
	20.8	0.535294	0.545303	0.556131	0.564978
	21	0.537082	0.54716	0.55844	0.566533
	21.2	0.539181	0.548958	0.560324	0.568378
	21.4	0.5412	0.550709	0.562642	0.5701
	21.6	0.543303	0.552451	0.564444	0.572019
	21.8	0.545706	0.553979	0.566294	0.574007
	22	0.547384	0.555419	0.568093	0.575575
	22.2	0.54956	0.557087	0.569755	0.577366
	22.4	0.550863	0.558817	0.571984	0.579016
	22.6	0.552786	0.560419	0.573764	0.581153
	22.8	0.554558	0.561845	0.57519	0.582927
	23	0.555963	0.563244	0.576861	0.584422
	23.2	0.557402	0.564938	0.578872	0.586253
	23.4	0.55902	0.566859	0.580629	0.587839
	23.6	0.560549	0.568494	0.581784	0.589594
	23.8	0.562208	0.569942	0.583487	0.591592
	24	0.563783	0.571345	0.58513	0.59332
	24.2	0.56583	0.573261	0.586448	0.595012
	24.4	0.567464	0.574712	0.588179	0.596682
	24.6	0.568471	0.576323	0.589814	0.598593
	24.8	0.569874	0.577834	0.591391	0.600507
	25	0.57135	0.579317	0.59286	0.601944
	25.2	0.572564	0.580599	0.594071	0.603432
	25.4	0.573986	0.582005	0.59559	0.605257
	25.6	0.575567	0.583535	0.596572	0.606287
	25.8	0.576938	0.584815	0.597991	0.607731
	26	0.578657	0.586444	0.599159	0.608616
	26.2	0.580148	0.588123	0.600458	0.609589
	26.4	0.581637	0.589998	0.602073	0.611268
	26.6	0.583324	0.591366	0.603476	0.612528
	26.8	0.584921	0.592233	0.604956	0.612957
	27	0.586076	0.593825	0.606565	0.613718
	27.2	0.587664	0.595086	0.608186	0.615106
	27.4	0.589446	0.596414	0.609619	0.616369
	27.6	0.591024	0.597814	0.610967	0.617927
	27.8	0.592569	0.59919	0.613006	0.619099
	28	0.59406	0.600355	0.614341	0.620161
	28.2	0.595631	0.601708	0.615751	0.621872
	28.4	0.596642	0.602676	0.617127	0.623232
	28.6	0.597434	0.604043	0.618533	0.624888
	28.8	0.598477	0.605228	0.619814	0.626723
	29	0.599203	0.606503	0.621274	0.627686
	29.2	0.599824	0.607466	0.622299	0.62904
	29.4	0.600662	0.608746	0.623508	0.630155
	29.6	0.601642	0.609865	0.62434	0.630947
	29.8	0.602928	0.610986	0.62571	0.631809
	30	0.604296	0.611942	0.626659	0.632557
	30.2	0.604977	0.61345	0.627692	0.63362
	30.4	0.605646	0.614637	0.628828	0.634577
	30.6	0.607041	0.615647	0.630098	0.634706
	30.8	0.608065	0.616639	0.631437	0.63545
	31	0.608717	0.618093	0.632668	0.636566
	31.2	0.610296	0.618853	0.633771	0.637812
	31.4	0.611693	0.620255	0.634966	0.638004
	31.6	0.612615	0.621287	0.636038	0.639003
	31.8	0.613743	0.622602	0.636847	0.64017
	32	0.614822	0.62381	0.637673	0.641138
	32.2	0.615861	0.625065	0.638294	0.642905
	32.4	0.616768	0.626072	0.638687	0.644182
	32.6	0.617875	0.627305	0.639776	0.645685
	32.8	0.618988	0.628223	0.640435	0.646722
	33	0.619945	0.628958	0.641374	0.647832
	33.2	0.620792	0.629411	0.641868	0.649161
	33.4	0.621876	0.630375	0.642668	0.64997
	33.6	0.623401	0.630983	0.643349	0.651381
	33.8	0.624642	0.631529	0.644303	0.652182
	34	0.625662	0.632161	0.64516	0.653101
	34.2	0.626372	0.633485	0.645736	0.654105
	34.4	0.627105	0.634284	0.646742	0.654861
	34.6	0.628248	0.635311	0.647945	0.655857
	34.8	0.628788	0.636057	0.649334	0.656589
	35	0.629528	0.637432	0.650562	0.65724
	35.2	0.630596	0.638527	0.651298	0.65801
	35.4	0.631138	0.639575	0.652241	0.657882
	35.6	0.631856	0.640653	0.653148	0.659103
	35.8	0.632655	0.641828	0.654027	0.659852
	36	0.633232	0.642915	0.655177	0.660484
	36.2	0.633924	0.643779	0.655749	0.661134
	36.4	0.634871	0.644849	0.656468	0.661646
	36.6	0.636077	0.645878	0.657382	0.662095
	36.8	0.636978	0.646502	0.65786	0.662335
	37	0.637759	0.647173	0.658692	0.663341
	37.2	0.638611	0.647871	0.659399	0.664016
	37.4	0.63946	0.648519	0.659993	0.664959
	37.6	0.640499	0.648879	0.660507	0.665951
	37.8	0.641191	0.64949	0.661272	0.666575
	38	0.641774	0.650438	0.66171	0.667322
	38.2	0.642102	0.651501	0.662227	0.668424
	38.4	0.642586	0.652475	0.66285	0.668974
	38.6	0.643339	0.653317	0.66346	0.669884
	38.8	0.643981	0.654195	0.664414	0.670812
	39	0.644685	0.654818	0.665026	0.671712
	39.2	0.645325	0.655236	0.66551	0.672526
	39.4	0.645901	0.65551	0.666409	0.673124
	39.6	0.646602	0.655917	0.667728	0.674392
	39.8	0.647027	0.656616	0.668534	0.674777
	40	0.647797	0.657587	0.669082	0.675322
	40.2	0.648724	0.658569	0.670031	0.675631
	40.4	0.650039	0.659134	0.670748	0.67614
	40.6	0.651181	0.659885	0.671506	0.676225
	40.8	0.652299	0.660665	0.672294	0.676723
	41	0.652928	0.661342	0.672846	0.677832
	41.2	0.653262	0.66224	0.673925	0.678558
	41.4	0.653877	0.662739	0.674564	0.678981
	41.6	0.654675	0.663566	0.674935	0.679529
	41.8	0.655013	0.664174	0.675949	0.680418
	42	0.655601	0.66508	0.676342	0.681121
	42.2	0.65619	0.665869	0.677095	0.681997
	42.4	0.656933	0.666244	0.677488	0.682652
	42.6	0.657722	0.666782	0.67832	0.683661
	42.8	0.658125	0.667257	0.679057	0.684736
	43	0.658504	0.667776	0.679681	0.685438
	43.2	0.658916	0.668166	0.680543	0.686214
	43.4	0.659351	0.66841	0.681378	0.687034
	43.6	0.660016	0.669119	0.681935	0.687547
	43.8	0.660756	0.670081	0.682161	0.687927
	44	0.661398	0.670794	0.682551	0.688563
	44.2	0.662465	0.67121	0.683397	0.689041
	44.4	0.663247	0.67149	0.683651	0.689355
	44.6	0.663764	0.67255	0.684331	0.689913
	44.8	0.664447	0.673559	0.684843	0.690089
	45	0.664903	0.674218	0.685469	0.690726
	45.2	0.665769	0.674884	0.686383	0.690898
	45.4	0.666699	0.674914	0.686501	0.690659
	45.6	0.667226	0.675453	0.686976	0.691191
	45.8	0.667646	0.675534	0.687751	0.691666
	46	0.668179	0.676193	0.687937	0.691911
	46.2	0.668616	0.676588	0.688353	0.692419
	46.4	0.669228	0.677192	0.688494	0.692862
	46.6	0.669783	0.67803	0.689164	0.693408
	46.8	0.669694	0.678764	0.689754	0.694381
	47	0.670522	0.679343	0.690248	0.695181
	47.2	0.670899	0.679459	0.690938	0.695836
	47.4	0.671466	0.680092	0.691174	0.696702
	47.6	0.672217	0.680686	0.691908	0.697245
	47.8	0.672518	0.681191	0.692655	0.697855
	48	0.672458	0.681207	0.693089	0.698622
	48.2	0.673239	0.68149	0.694053	0.69924
	48.4	0.673489	0.682065	0.694835	0.699584
	48.6	0.674336	0.683012	0.69587	0.699748
	48.8	0.675067	0.683612	0.696531	0.700039
	49	0.675772	0.684074	0.697146	0.700952
	49.2	0.676512	0.684561	0.697444	0.701377
	49.4	0.676938	0.68508	0.697494	0.701493
	49.6	0.67721	0.685961	0.697847	0.701867
	49.8	0.677522	0.686722	0.698022	0.7022
	50	0.677815	0.687312	0.698185	0.702613
	50.2	0.678382	0.688053	0.698287	0.70346
	50.4	0.678893	0.689186	0.698334	0.703655
	50.6	0.679126	0.689735	0.699087	0.704327
	50.8	0.679886	0.690443	0.699319	0.704954
	51	0.680722	0.690904	0.699748	0.705747
	51.2	0.680829	0.691354	0.700565	0.706355
	51.4	0.681489	0.691612	0.7015	0.707038
	51.6	0.681816	0.691652	0.702649	0.70756
	51.8	0.68221	0.691896	0.703186	0.708099
	52	0.682138	0.691795	0.703629	0.708842
	52.2	0.682502	0.692292	0.704684	0.708856
	52.4	0.68276	0.692898	0.705125	0.708888
	52.6	0.68343	0.693343	0.70558	0.709531
	52.8	0.683787	0.693544	0.70601	0.710336
	53	0.684289	0.693835	0.706157	0.710824
	53.2	0.684889	0.694382	0.706324	0.710617
	53.4	0.685587	0.695377	0.706351	0.710734
	53.6	0.685907	0.695926	0.706327	0.71118
	53.8	0.686333	0.696198	0.706304	0.711747
	54	0.68658	0.696149	0.706621	0.712012
	54.2	0.687013	0.696996	0.70693	0.712528
	54.4	0.687223	0.697433	0.707408	0.712536
	54.6	0.687571	0.697608	0.708227	0.713189
	54.8	0.688341	0.69827	0.708974	0.713447
	55	0.688713	0.698562	0.710211	0.713816
	55.2	0.6891	0.698641	0.7112	0.714204
	55.4	0.689531	0.698788	0.712033	0.714782
	55.6	0.689935	0.699301	0.712567	0.715271
	55.8	0.690427	0.699742	0.713257	0.715703
	56	0.690277	0.69998	0.713378	0.715961
	56.2	0.690481	0.700768	0.713438	0.715957
	56.4	0.691028	0.701072	0.713877	0.71651
	56.6	0.691641	0.701581	0.714397	0.717306
	56.8	0.692143	0.702089	0.714663	0.717588
	57	0.692946	0.702813	0.714716	0.717888
	57.2	0.693752	0.703557	0.715091	0.717832
	57.4	0.69432	0.704148	0.715264	0.718703
	57.6	0.694519	0.70415	0.715407	0.719421
	57.8	0.694809	0.704246	0.715866	0.72004
	58	0.695135	0.70442	0.716762	0.720519
	58.2	0.69559	0.705022	0.717133	0.721185
	58.4	0.695776	0.70529	0.71741	0.721409
	58.6	0.696071	0.70581	0.717992	0.721661
	58.8	0.696439	0.706094	0.718819	0.721871
	59	0.696962	0.706481	0.719538	0.722151
	59.2	0.69719	0.706764	0.719723	0.722786
	59.4	0.697526	0.707235	0.720083	0.722916
	59.6	0.698119	0.707781	0.720065	0.723145
	59.8	0.698343	0.708044	0.720189	0.723441
	60	0.698578	0.708468	0.720148	0.72387
	60.2	0.698991	0.70939	0.720287	0.724273
	60.4	0.699845	0.709448	0.720539	0.724591
	60.6	0.700429	0.710125	0.720687	0.724979
	60.8	0.70094	0.710611	0.720789	0.725061
	61	0.701651	0.711142	0.72108	0.725297
	61.2	0.702293	0.711337	0.721286	0.725853
	61.4	0.702702	0.711538	0.721282	0.726685
	61.6	0.702891	0.711871	0.721521	0.727327
	61.8	0.703235	0.712289	0.721802	0.727656
	62	0.703492	0.712735	0.722244	0.728112
	62.2	0.703593	0.713386	0.722449	0.728479
	62.4	0.703525	0.713811	0.722848	0.728586
	62.6	0.703496	0.714112	0.723502	0.728996
	62.8	0.70345	0.714293	0.724104	0.729638
	63	0.70363	0.71473	0.724637	0.729806
	63.2	0.703767	0.71478	0.725134	0.729833
	63.4	0.704242	0.715206	0.726025	0.730039
	63.6	0.704806	0.7156	0.726595	0.730798
	63.8	0.705061	0.715805	0.727267	0.731224
	64	0.705595	0.716092	0.727878	0.731378
	64.2	0.705821	0.716476	0.728104	0.73145
	64.4	0.706292	0.716557	0.72834	0.731588
	64.6	0.706349	0.716894	0.729114	0.731655
	64.8	0.706565	0.717361	0.729265	0.731776
	65	0.706871	0.717895	0.729643	0.732273
	65.2	0.707069	0.71843	0.729826	0.732821
	65.4	0.707012	0.718785	0.72993	0.732904
	65.6	0.707311	0.719529	0.730109	0.732847
	65.8	0.707849	0.720081	0.730438	0.733321
	66	0.708045	0.720506	0.730867	0.733721
	66.2	0.708345	0.720765	0.731245	0.733993
	66.4	0.708415	0.72079	0.731438	0.734276
	66.6	0.708635	0.720937	0.731801	0.734741
	66.8	0.708834	0.721067	0.732542	0.735404
	67	0.70928	0.721281	0.733201	0.735729
	67.2	0.709595	0.721363	0.733747	0.736284
	67.4	0.710193	0.721862	0.734371	0.736968
	67.6	0.710653	0.722065	0.734548	0.737623
	67.8	0.71087	0.721878	0.734662	0.737806
	68	0.711364	0.722053	0.734878	0.73766
	68.2	0.71169	0.722164	0.734928	0.738134
	68.4	0.711918	0.722367	0.735072	0.738526
	68.6	0.711885	0.72273	0.735087	0.738736
	68.8	0.711912	0.723314	0.735022	0.738898
	69	0.712305	0.724011	0.735231	0.738927
	69.2	0.712444	0.72446	0.735484	0.738655
	69.4	0.712782	0.72461	0.735529	0.7386
	69.6	0.713352	0.725136	0.736013	0.738434
	69.8	0.713508	0.725408	0.736592	0.738393
	70	0.713385	0.725821	0.736707	0.738282
	70.2	0.713527	0.726016	0.737108	0.738605
	70.4	0.713968	0.726325	0.737303	0.738902
	70.6	0.714501	0.72664	0.737834	0.739279
	70.8	0.714577	0.727148	0.738638	0.739707
	71	0.714711	0.72777	0.738923	0.740139
	71.2	0.714913	0.727994	0.739262	0.740467
	71.4	0.715139	0.728194	0.739287	0.740735
	71.6	0.71576	0.728268	0.739363	0.741104
	71.8	0.716514	0.728347	0.739562	0.741778
	72	0.717175	0.728862	0.739626	0.742261
	72.2	0.717582	0.729477	0.739799	0.743188
	72.4	0.717731	0.730052	0.739966	0.743907
	72.6	0.717876	0.730595	0.73988	0.744149
	72.8	0.718408	0.731011	0.740347	0.744221
	73	0.719244	0.731223	0.740622	0.744402
	73.2	0.719831	0.731393	0.741438	0.744605
	73.4	0.720473	0.731374	0.741713	0.744662
	73.6	0.72113	0.731633	0.742304	0.744356
	73.8	0.721176	0.731648	0.742559	0.744202
	74	0.721286	0.731915	0.742879	0.744881
	74.2	0.721938	0.732036	0.743464	0.744953
	74.4	0.722177	0.73212	0.743665	0.744984
	74.6	0.722196	0.732383	0.744445	0.745235
	74.8	0.721982	0.733036	0.744802	0.74486
	75	0.721886	0.733362	0.745134	0.745063
	75.2	0.721924	0.733692	0.745179	0.745245
	75.4	0.721831	0.734187	0.744889	0.745795
	75.6	0.722213	0.734704	0.745079	0.745789
	75.8	0.722381	0.735581	0.745472	0.746837
	76	0.722409	0.736286	0.745698	0.746898
	76.2	0.722204	0.736753	0.74566	0.747274
	76.4	0.722279	0.736632	0.745634	0.747707
	76.6	0.722919	0.736884	0.745826	0.748173
	76.8	0.723583	0.736949	0.746227	0.748697
	77	0.723964	0.736727	0.746255	0.749263
	77.2	0.724502	0.736917	0.746465	0.749744
	77.4	0.72471	0.736768	0.746489	0.750015
	77.6	0.72495	0.737049	0.746767	0.750628
	77.8	0.724839	0.736952	0.747086	0.751035
	78	0.725419	0.7371	0.747363	0.751453
	78.2	0.726057	0.737119	0.747625	0.751369
	78.4	0.726186	0.737411	0.748342	0.751565
	78.6	0.726506	0.737664	0.748857	0.751626
	78.8	0.726791	0.737976	0.74916	0.751412
	79	0.726907	0.738301	0.749413	0.751703
	79.2	0.726985	0.739024	0.749496	0.75196
	79.4	0.727009	0.739337	0.749576	0.751823
	79.6	0.727299	0.739777	0.750165	0.751758
	79.8	0.727841	0.740389	0.750715	0.752236
	80	0.728102	0.740236	0.750706	0.751875
	80.2	0.728456	0.740169	0.750758	0.752247
	80.4	0.728997	0.740086	0.751112	0.752471
	80.6	0.729518	0.740499	0.751535	0.753153
	80.8	0.729654	0.740619	0.751791	0.753229
	81	0.729637	0.740743	0.751987	0.753711
	81.2	0.730022	0.740979	0.752522	0.754147
	81.4	0.730218	0.741197	0.753053	0.754474
	81.6	0.730427	0.741562	0.75336	0.75466
	81.8	0.730426	0.741526	0.753676	0.75486
	82	0.73059	0.741564	0.753907	0.755044
	82.2	0.730617	0.741839	0.754094	0.755303
	82.4	0.730383	0.742269	0.754477	0.755404
	82.6	0.730518	0.741974	0.754707	0.755323
	82.8	0.730453	0.742238	0.755063	0.755369
	83	0.730097	0.742702	0.754918	0.755537
	83.2	0.729752	0.742926	0.755278	0.755866
	83.4	0.729759	0.743223	0.755396	0.755746
	83.6	0.730224	0.743625	0.755516	0.756412
	83.8	0.730337	0.743719	0.755364	0.756651
	84	0.73036	0.744053	0.755191	0.756709
	84.2	0.730892	0.744246	0.755384	0.757131
	84.4	0.731054	0.744652	0.755351	0.757298
	84.6	0.731448	0.744982	0.755621	0.757791
	84.8	0.731925	0.745243	0.755786	0.758062
	85	0.732279	0.745389	0.75585	0.758231
	85.2	0.732459	0.745815	0.756386	0.758459
	85.4	0.733131	0.746356	0.756465	0.759076
	85.6	0.733543	0.746599	0.756582	0.759333
	85.8	0.733784	0.746992	0.756664	0.75995
	86	0.734356	0.747353	0.756736	0.760318
	86.2	0.734674	0.747579	0.756872	0.7606
	86.4	0.734897	0.747853	0.757241	0.760722
	86.6	0.735475	0.747986	0.758077	0.76057
	86.8	0.735447	0.74807	0.75838	0.76052
	87	0.735301	0.748466	0.758738	0.760326
	87.2	0.735484	0.74883	0.759219	0.760564
	87.4	0.735668	0.749177	0.759168	0.760426
	87.6	0.736066	0.749336	0.759404	0.760574
	87.8	0.73601	0.749595	0.759562	0.760703
	88	0.736246	0.749858	0.75974	0.760543
	88.2	0.736415	0.749622	0.760009	0.760535
	88.4	0.736448	0.750109	0.760252	0.760305
	88.6	0.73653	0.750785	0.760669	0.760437
	88.8	0.736728	0.7515	0.760517	0.760493
	89	0.7368	0.751738	0.760646	0.76035
	89.2	0.736516	0.751834	0.76111	0.761075
	89.4	0.737249	0.751826	0.761311	0.76157
	89.6	0.737676	0.752153	0.761498	0.761749
	89.8	0.737989	0.752192	0.761787	0.762148
	90	0.738266	0.751962	0.762166	0.762071
	90.2	0.738114	0.751993	0.762597	0.762419
	90.4	0.738065	0.752245	0.763123	0.762485
	90.6	0.738321	0.75192	0.763798	0.762533
	90.8	0.73835	0.751871	0.764049	0.762603
	91	0.738294	0.752389	0.76408	0.76251
	91.2	0.738935	0.752562	0.763889	0.76315
	91.4	0.739226	0.75248	0.763725	0.763292
	91.6	0.739853	0.752763	0.764202	0.763504
	91.8	0.740419	0.75281	0.764115	0.763993
	92	0.740626	0.753014	0.764182	0.763986
	92.2	0.74068	0.753263	0.764487	0.764316
	92.4	0.740715	0.753786	0.764469	0.76461
	92.6	0.740861	0.754353	0.764462	0.764859
	92.8	0.741302	0.754157	0.764481	0.765458
	93	0.741406	0.753959	0.764695	0.765939
	93.2	0.741617	0.7544	0.765024	0.766685
	93.4	0.7421	0.754887	0.765266	0.766517
	93.6	0.742477	0.755493	0.765345	0.766935
	93.8	0.742905	0.755452	0.765511	0.767321
	94	0.743063	0.755721	0.765568	0.767462
	94.2	0.742851	0.755802	0.765766	0.76788
	94.4	0.742836	0.755993	0.766423	0.767871
	94.6	0.742995	0.755803	0.766692	0.767787
	94.8	0.742812	0.756317	0.766491	0.767593
	95	0.742845	0.756457	0.7666	0.767825
	95.2	0.7432	0.756707	0.766765	0.768396
	95.4	0.743233	0.757072	0.766884	0.768148
	95.6	0.743676	0.75752	0.767118	0.768253
	95.8	0.743895	0.757731	0.767283	0.768463
	96	0.743402	0.757967	0.76766	0.76857
	96.2	0.743332	0.758072	0.768193	0.76915
	96.4	0.743453	0.757965	0.768382	0.769222
	96.6	0.743433	0.758223	0.768776	0.76962
	96.8	0.743626	0.758423	0.769239	0.770237
	97	0.743512	0.7588	0.769302	0.77025
	97.2	0.743604	0.759556	0.769599	0.770128
	97.4	0.743994	0.759699	0.769761	0.770229
	97.6	0.744268	0.760375	0.769811	0.771045
	97.8	0.744946	0.760458	0.769875	0.771313
	98	0.745313	0.760685	0.769908	0.771942
	98.2	0.745582	0.760519	0.77009	0.77188
	98.4	0.745745	0.760609	0.770766	0.771996
	98.6	0.745652	0.760854	0.77059	0.772106
	98.8	0.745844	0.761193	0.770317	0.772737
	99	0.746532	0.761584	0.77076	0.773182
	99.2	0.747306	0.761911	0.770476	0.773401
	99.4	0.747764	0.762221	0.770628	0.773173
	99.6	0.748034	0.762382	0.770927	0.773809
	99.8	0.748142	0.762656	0.771093	0.773695
	100	0.74818	0.762731	0.7711	0.773835
	100.2	0.748638	0.763076	0.771171	0.773699
	100.4	0.748822	0.763339	0.771233	0.772883
	100.6	0.748515	0.763444	0.771168	0.772498
	100.8	0.748727	0.763536	0.771249	0.772126
	101	0.748748	0.763473	0.770967	0.771847
	101.2	0.748934	0.76375	0.770975	0.771497
	101.4	0.749323	0.764119	0.771067	0.771453
	101.6	0.748902	0.764557	0.771233	0.771517
	101.8	0.749193	0.764543	0.77153	0.771401
	102	0.749494	0.764434	0.77161	0.771849
	102.2	0.749371	0.764342	0.772089	0.771615
	102.4	0.749131	0.764423	0.772585	0.772028
	102.6	0.749264	0.764473	0.772695	0.772664
	102.8	0.75015	0.764285	0.773189	0.772995
	103	0.750717	0.764303	0.773407	0.773422
	103.2	0.751193	0.764037	0.773454	0.774003
	103.4	0.751174	0.763905	0.774075	0.774626
	103.6	0.751141	0.764039	0.774268	0.775359
	103.8	0.75164	0.764566	0.774292	0.775475
	104	0.752165	0.765018	0.774524	0.775697
	104.2	0.752773	0.765467	0.775038	0.775221
	104.4	0.753191	0.765698	0.775351	0.775028
	104.6	0.753041	0.765408	0.775305	0.775507
	104.8	0.753134	0.765781	0.775157	0.775822
	105	0.753033	0.766104	0.775106	0.775975
	105.2	0.752866	0.766517	0.775552	0.775829
	105.4	0.752384	0.766888	0.775724	0.776133
	105.6	0.752046	0.767186	0.77614	0.776439
	105.8	0.752097	0.767444	0.776302	0.776388
	106	0.752151	0.767377	0.776184	0.776591
	106.2	0.751862	0.767654	0.776223	0.776871
	106.4	0.752181	0.767556	0.776462	0.777281
	106.6	0.752089	0.767326	0.77639	0.777237
	106.8	0.752276	0.767036	0.776402	0.777222
	107	0.752078	0.766899	0.776057	0.777705
	107.2	0.751787	0.766843	0.776285	0.778058
	107.4	0.751866	0.767055	0.776525	0.778587
	107.6	0.752132	0.767225	0.777043	0.779207
	107.8	0.752797	0.767628	0.777658	0.779075
	108	0.753599	0.767779	0.77831	0.779153
	108.2	0.754167	0.768156	0.778856	0.778846
	108.4	0.754066	0.768481	0.779187	0.779339
	108.6	0.754107	0.768528	0.779294	0.779472
	108.8	0.754239	0.769141	0.779406	0.779268
	109	0.75436	0.76926	0.779718	0.779594
	109.2	0.75445	0.769557	0.779636	0.779705
	109.4	0.754766	0.770188	0.779209	0.779988
	109.6	0.755353	0.770549	0.779244	0.779785
	109.8	0.755364	0.770754	0.778962	0.780138
	110	0.755775	0.77078	0.778847	0.780264
	110.2	0.756028	0.770882	0.77866	0.780536
	110.4	0.756355	0.77046	0.778606	0.780473
	110.6	0.756133	0.770626	0.778431	0.780251
	110.8	0.756178	0.770501	0.778489	0.780939
	111	0.756024	0.770729	0.77866	0.781102
	111.2	0.755878	0.770679	0.779192	0.781249
	111.4	0.75619	0.770851	0.779785	0.781578
	111.6	0.756484	0.770928	0.780757	0.781845
	111.8	0.756512	0.771183	0.781568	0.781693
	112	0.75685	0.771752	0.782055	0.781608
	112.2	0.756535	0.772152	0.782701	0.781183
	112.4	0.756425	0.772305	0.782906	0.781346
	112.6	0.756819	0.772421	0.783108	0.781037
	112.8	0.756997	0.772621	0.783271	0.781221
	113	0.757427	0.772769	0.783298	0.781669
	113.2	0.757614	0.773187	0.78315	0.781719
	113.4	0.758157	0.773521	0.783147	0.78221
	113.6	0.75835	0.773275	0.783259	0.782498
	113.8	0.758573	0.773181	0.78315	0.782793
	114	0.759136	0.77311	0.78308	0.782665
	114.2	0.759454	0.773078	0.782947	0.783083
	114.4	0.759837	0.773152	0.783398	0.783275
	114.6	0.760133	0.77375	0.783516	0.783954
	114.8	0.760386	0.773714	0.78358	0.784602
	115	0.760461	0.773738	0.783863	0.784738
	115.2	0.760736	0.77336	0.784134	0.784947
	115.4	0.760874	0.773658	0.784473	0.785132
	115.6	0.761071	0.774093	0.784744	0.78519
	115.8	0.761179	0.77468	0.784997	0.785199
	116	0.761575	0.775011	0.785185	0.784665
	116.2	0.761722	0.774877	0.785231	0.784463
	116.4	0.761787	0.774987	0.785196	0.784599
	116.6	0.76188	0.775031	0.78544	0.784693
	116.8	0.761983	0.774873	0.785386	0.784739
	117	0.762236	0.775174	0.785545	0.784801
	117.2	0.761989	0.775185	0.785475	0.784609
	117.4	0.762285	0.775225	0.785213	0.78476
	117.6	0.761919	0.775077	0.785152	0.785066
	117.8	0.761975	0.775104	0.785246	0.784976
	118	0.761838	0.775366	0.785126	0.784941
	118.2	0.761713	0.775208	0.785474	0.785287
	118.4	0.761851	0.77519	0.785608	0.785749
	118.6	0.761778	0.775295	0.785265	0.786204
	118.8	0.761749	0.775323	0.785255	0.78635
	119	0.761631	0.775428	0.785413	0.786238
	119.2	0.761705	0.775456	0.785734	0.786122
	119.4	0.761624	0.776188	0.786116	0.786028
	119.6	0.761631	0.776768	0.786218	0.786248
	119.8	0.762082	0.777242	0.786485	0.78641
	120	0.762485	0.777111	0.786857	0.786185
	120.2	0.762633	0.777487	0.786605	0.786353
	120.4	0.763037	0.777779	0.787014	0.786906
	120.6	0.76343	0.7779	0.787221	0.786615
	120.8	0.763822	0.778252	0.78726	0.786253
	121	0.764179	0.778538	0.787324	0.786639
	121.2	0.764263	0.778481	0.787306	0.78665
	121.4	0.764401	0.778319	0.787299	0.787053
	121.6	0.764337	0.778233	0.787543	0.787682
	121.8	0.764559	0.778279	0.787877	0.787741
	122	0.764571	0.778541	0.788211	0.788078
	122.2	0.76469	0.778574	0.788615	0.78845
	122.4	0.764853	0.778798	0.788796	0.788896
	122.6	0.764898	0.779	0.789272	0.789031
	122.8	0.764963	0.779165	0.789762	0.789104
	123	0.765064	0.779399	0.790494	0.788771
	123.2	0.765264	0.779429	0.790956	0.78902
	123.4	0.765178	0.779819	0.791662	0.78916
	123.6	0.765345	0.780113	0.79193	0.789193
	123.8	0.765694	0.780337	0.792178	0.78922
	124	0.765778	0.780387	0.792338	0.789155
	124.2	0.766018	0.780485	0.792187	0.789517
	124.4	0.766411	0.780632	0.792267	0.789526
	124.6	0.766229	0.780799	0.792005	0.789422
	124.8	0.766437	0.781238	0.791554	0.789535
	125	0.766152	0.781253	0.791466	0.789886
	125.2	0.765995	0.781467	0.791241	0.790274
	125.4	0.765788	0.781695	0.790772	0.790804
	125.6	0.765705	0.782078	0.790717	0.791159
	125.8	0.76552	0.78257	0.790793	0.791408
	126	0.76523	0.783362	0.790914	0.791654
	126.2	0.76541	0.783545	0.790728	0.791669
	126.4	0.765594	0.783673	0.791075	0.792124
	126.6	0.765807	0.78372	0.791634	0.792292
	126.8	0.765877	0.783706	0.791975	0.792454
	127	0.766356	0.783852	0.792339	0.792506
	127.2	0.766845	0.783808	0.792682	0.792369
	127.4	0.767108	0.783709	0.793105	0.79212
	127.6	0.767808	0.783348	0.79318	0.792111
	127.8	0.767989	0.782877	0.793466	0.792263
	128	0.767981	0.782324	0.793751	0.792441
	128.2	0.768233	0.782092	0.79399	0.79244
	128.4	0.768219	0.782296	0.793853	0.792258
	128.6	0.768179	0.782443	0.79403	0.792336
	128.8	0.768482	0.782681	0.794078	0.791991
	129	0.768074	0.78278	0.794249	0.792162
	129.2	0.768472	0.783077	0.793882	0.792122
	129.4	0.768536	0.783353	0.79362	0.791831
	129.6	0.768494	0.783329	0.793838	0.792137
	129.8	0.7685	0.78392	0.793749	0.792318
	130	0.768652	0.784307	0.793846	0.792309
	130.2	0.76917	0.784501	0.794124	0.792554
	130.4	0.769292	0.784717	0.794658	0.793137
	130.6	0.769546	0.785037	0.795191	0.793498
	130.8	0.76977	0.785091	0.795627	0.793711
	131	0.769916	0.785371	0.795812	0.794055
	131.2	0.770277	0.785456	0.795804	0.793659
	131.4	0.770366	0.78561	0.795743	0.793855
	131.6	0.770523	0.785638	0.796095	0.79401
	131.8	0.770359	0.785916	0.796114	0.793943
	132	0.77008	0.785655	0.796056	0.793745
	132.2	0.770128	0.785882	0.7961	0.79358
	132.4	0.77051	0.786127	0.796006	0.793205
	132.6	0.770579	0.786413	0.796504	0.79352
	132.8	0.770782	0.786668	0.796492	0.793244
	133	0.770854	0.786819	0.796394	0.793112
	133.2	0.771406	0.78718	0.796233	0.792839
	133.4	0.771583	0.787335	0.796293	0.79315
	133.6	0.771592	0.787517	0.796745	0.793542
	133.8	0.771814	0.787922	0.796701	0.793451
	134	0.771986	0.788022	0.797111	0.793522
	134.2	0.772205	0.788403	0.79757	0.7941
	134.4	0.772329	0.788309	0.797943	0.794389
	134.6	0.772374	0.788558	0.798556	0.794534
	134.8	0.772278	0.788759	0.798863	0.794701
	135	0.772094	0.789006	0.798565	0.79492
	135.2	0.772157	0.789392	0.798379	0.794967
	135.4	0.772014	0.789535	0.798535	0.795322
	135.6	0.772229	0.789424	0.798258	0.795779
	135.8	0.772198	0.789376	0.798116	0.795662
	136	0.77233	0.788831	0.797893	0.795989
	136.2	0.772518	0.788883	0.797871	0.796376
	136.4	0.772961	0.788844	0.798182	0.796231
	136.6	0.773014	0.789032	0.798567	0.796568
	136.8	0.772886	0.789251	0.798347	0.796627
	137	0.773213	0.78929	0.798374	0.796818
	137.2	0.773523	0.789154	0.798428	0.796997
	137.4	0.773817	0.788934	0.798819	0.797032
	137.6	0.773878	0.788791	0.798951	0.796964
	137.8	0.774013	0.788861	0.798826	0.796766
	138	0.773805	0.789316	0.799252	0.796562
	138.2	0.773829	0.789537	0.799897	0.796809
	138.4	0.773563	0.789552	0.799739	0.796855
	138.6	0.773554	0.7899	0.799929	0.796808
	138.8	0.773414	0.79044	0.799866	0.796997
	139	0.773586	0.790603	0.800109	0.797427
	139.2	0.773594	0.791072	0.800122	0.798052
	139.4	0.773617	0.791258	0.800294	0.798537
	139.6	0.773695	0.791311	0.8003	0.7987
	139.8	0.77408	0.791596	0.800561	0.798396
	140	0.774335	0.791716	0.800551	0.798501
	140.2	0.774547	0.792032	0.800997	0.798113
	140.4	0.774836	0.792091	0.801196	0.797732
	140.6	0.775099	0.79234	0.801332	0.797671
	140.8	0.775208	0.792467	0.801343	0.797861
	141	0.77562	0.792172	0.801288	0.798006
	141.2	0.775942	0.79185	0.801386	0.79803
	141.4	0.775934	0.791589	0.801879	0.797878
	141.6	0.775862	0.791714	0.801779	0.79801
	141.8	0.775983	0.791999	0.80223	0.798095
	142	0.775973	0.792299	0.802927	0.798455
	142.2	0.776288	0.792043	0.803209	0.799198
	142.4	0.776328	0.791945	0.803261	0.799633
	142.6	0.776419	0.792103	0.803881	0.79972
	142.8	0.776433	0.792415	0.804131	0.800255
	143	0.776703	0.792579	0.804517	0.801016
	143.2	0.776784	0.793002	0.804512	0.801058
	143.4	0.776782	0.793334	0.804583	0.801119
	143.6	0.77703	0.793456	0.80459	0.800839
	143.8	0.776964	0.793893	0.804602	0.800638
	144	0.776945	0.794157	0.8045	0.800619
	144.2	0.777104	0.794258	0.804368	0.800198
	144.4	0.777054	0.79484	0.803915	0.800368
	144.6	0.777038	0.795262	0.803602	0.80052
	144.8	0.77729	0.795576	0.803191	0.800736
	145	0.777333	0.795506	0.802953	0.800998
	145.2	0.777568	0.795307	0.802955	0.801047
	145.4	0.777653	0.794981	0.802487	0.800903
	145.6	0.777939	0.794888	0.802674	0.801326
	145.8	0.778437	0.794733	0.803216	0.801514
	146	0.778732	0.794455	0.803517	0.801621
	146.2	0.779285	0.794442	0.803915	0.801791
	146.4	0.779306	0.794718	0.804872	0.802026
	146.6	0.779303	0.79449	0.805165	0.801791
	146.8	0.779378	0.794458	0.80566	0.801948
	147	0.779584	0.794912	0.806548	0.802374
	147.2	0.779879	0.794898	0.806677	0.80227
	147.4	0.780095	0.794845	0.806979	0.802474
	147.6	0.77984	0.795103	0.807402	0.802728
	147.8	0.779876	0.795507	0.807407	0.802983
	148	0.780142	0.796056	0.807019	0.803389
	148.2	0.780093	0.796227	0.807095	0.803365
	148.4	0.780245	0.79694	0.807032	0.803776
	148.6	0.780326	0.797072	0.806864	0.804081
	148.8	0.780804	0.797286	0.806815	0.804493
	149	0.781006	0.796836	0.806959	0.804362
	149.2	0.780809	0.796819	0.806789	0.804492
	149.4	0.780939	0.79698	0.806396	0.804082
	149.6	0.780807	0.797054	0.806856	0.804091
	149.8	0.780788	0.796919	0.806432	0.80413
	150	0.780916	0.797252	0.806295	0.80423
	150.2	0.781152	0.797639	0.806396	0.804463
	150.4	0.780833	0.797791	0.806404	0.804764
	150.6	0.780848	0.797724	0.806258	0.804774
	150.8	0.780633	0.798105	0.806796	0.804914
	151	0.780633	0.798138	0.806852	0.805635
	151.2	0.780559	0.797877	0.806453	0.805231
	151.4	0.780097	0.798146	0.806921	0.805238
	151.6	0.779667	0.798595	0.806823	0.805403
	151.8	0.779921	0.79883	0.806598	0.805566
	152	0.779798	0.798781	0.806798	0.805395
	152.2	0.779977	0.798652	0.807357	0.805309
	152.4	0.780228	0.798952	0.807591	0.805341
	152.6	0.780377	0.798845	0.807852	0.805593
	152.8	0.780769	0.798665	0.808163	0.805282
	153	0.781122	0.79837	0.808526	0.8046
	153.2	0.780873	0.798404	0.808684	0.804428
	153.4	0.781388	0.798242	0.80861	0.804012
	153.6	0.781408	0.798051	0.808418	0.803948
	153.8	0.781838	0.798132	0.808183	0.804432
	154	0.782382	0.798492	0.808102	0.804809
	154.2	0.782887	0.798595	0.808113	0.805161
	154.4	0.783126	0.798797	0.808316	0.805318
	154.6	0.783355	0.799017	0.808413	0.805756
	154.8	0.782962	0.798976	0.808606	0.805603
	155	0.783091	0.799177	0.808373	0.806139
	155.2	0.78306	0.799545	0.808241	0.806077
	155.4	0.782839	0.800042	0.808711	0.806573
	155.6	0.782862	0.800336	0.808717	0.807194
	155.8	0.783173	0.80051	0.808664	0.807374
	156	0.783219	0.800505	0.808627	0.807154
	156.2	0.783379	0.800636	0.808678	0.807344
	156.4	0.783295	0.800749	0.808805	0.807487
	156.6	0.783307	0.800328	0.808777	0.807487
	156.8	0.783346	0.800594	0.808791	0.807329
	157	0.783272	0.800737	0.808746	0.80722
	157.2	0.78272	0.800798	0.808958	0.806966
	157.4	0.782977	0.801141	0.809217	0.806924
	157.6	0.782839	0.8012	0.80938	0.807115
	157.8	0.783001	0.801403	0.809686	0.807584
	158	0.782981	0.801428	0.810078	0.808003
	158.2	0.783003	0.801656	0.810644	0.808048
	158.4	0.782884	0.801515	0.810976	0.807712
	158.6	0.782719	0.802152	0.810956	0.807789
	158.8	0.782948	0.802297	0.811206	0.807487
	159	0.783642	0.802637	0.811289	0.807984
	159.2	0.783854	0.802939	0.811538	0.808033
	159.4	0.78417	0.802952	0.812037	0.808231
	159.6	0.784397	0.802862	0.811791	0.808351
	159.8	0.785048	0.8027	0.811627	0.807809
	160	0.78502	0.802845	0.811586	0.807716
	160.2	0.785144	0.8028	0.811259	0.807605
	160.4	0.784897	0.803019	0.810943	0.807402
	160.6	0.785042	0.803044	0.810323	0.80745
	160.8	0.78502	0.80368	0.810502	0.807461
	161	0.784865	0.803706	0.810065	0.807423
	161.2	0.784752	0.803999	0.810215	0.807606
	161.4	0.785164	0.804064	0.81028	0.808337
	161.6	0.785053	0.803921	0.810519	0.80902
	161.8	0.784985	0.804189	0.811059	0.809482
	162	0.784781	0.804154	0.811368	0.810095
	162.2	0.784561	0.804272	0.81183	0.810409
	162.4	0.784689	0.803873	0.812108	0.810482
	162.6	0.785171	0.80415	0.812287	0.810937
	162.8	0.785768	0.804035	0.812704	0.811234
	163	0.786031	0.803802	0.813082	0.811509
	163.2	0.786184	0.80373	0.813487	0.81134
	163.4	0.786409	0.803346	0.813838	0.811173
	163.6	0.786542	0.803465	0.81396	0.811011
	163.8	0.786598	0.803439	0.814357	0.810583
	164	0.786292	0.803515	0.81425	0.810826
	164.2	0.786431	0.803593	0.814308	0.810793
	164.4	0.786026	0.803665	0.814575	0.810734
	164.6	0.785881	0.8036	0.814809	0.810902
	164.8	0.786006	0.804011	0.815154	0.810855
	165	0.785948	0.804108	0.814632	0.810776
	165.2	0.785926	0.80444	0.815153	0.810799
	165.4	0.785961	0.804366	0.815397	0.811117
	165.6	0.786149	0.804736	0.815685	0.811334
	165.8	0.786416	0.80477	0.815511	0.811563
	166	0.786507	0.804733	0.815434	0.81166
	166.2	0.786874	0.805032	0.815577	0.811907
	166.4	0.787208	0.804827	0.815651	0.811889
	166.6	0.787444	0.805265	0.815526	0.811933
	166.8	0.787875	0.805339	0.815763	0.812089
	167	0.788047	0.805556	0.815669	0.812273
	167.2	0.788195	0.805995	0.815605	0.812058
	167.4	0.788424	0.806356	0.815659	0.812202
	167.6	0.788653	0.806735	0.815722	0.812082
	167.8	0.78868	0.806694	0.815728	0.811913
	168	0.78837	0.806941	0.815656	0.812245
	168.2	0.788325	0.807209	0.815942	0.812161
	168.4	0.787956	0.807247	0.815891	0.811784
	168.6	0.787829	0.807025	0.816142	0.811245
	168.8	0.788035	0.807219	0.815885	0.810775
	169	0.788086	0.807095	0.815976	0.810763
	169.2	0.788353	0.807227	0.816599	0.810594
	169.4	0.78867	0.807398	0.816375	0.810353
	169.6	0.789082	0.807821	0.816379	0.810589
	169.8	0.788971	0.8075	0.816311	0.810809
	170	0.788677	0.807812	0.816771	0.810885
	170.2	0.788388	0.80791	0.817004	0.811095
	170.4	0.788257	0.807923	0.817389	0.81082
	170.6	0.788127	0.808027	0.817055	0.811233
	170.8	0.788366	0.808168	0.817441	0.811966
	171	0.788474	0.808341	0.817441	0.812309
	171.2	0.788564	0.808104	0.817341	0.812376
	171.4	0.788984	0.808065	0.817416	0.812526
	171.6	0.789494	0.808014	0.817379	0.812395
	171.8	0.789599	0.808004	0.817463	0.812659
	172	0.789741	0.808362	0.817471	0.81276
	172.2	0.789975	0.808378	0.81709	0.812849
	172.4	0.790149	0.80831	0.817155	0.812916
	172.6	0.790365	0.80822	0.817314	0.813069
	172.8	0.791126	0.808518	0.817192	0.81307
	173	0.791653	0.808683	0.817713	0.813249
	173.2	0.79201	0.80897	0.817944	0.813147
	173.4	0.79223	0.809162	0.817973	0.813301
	173.6	0.792149	0.809284	0.818149	0.813654
	173.8	0.791888	0.809388	0.818531	0.813643
	174	0.791812	0.809991	0.818875	0.81309
	174.2	0.791755	0.809906	0.819324	0.813202
	174.4	0.7919	0.810117	0.81942	0.813545
	174.6	0.791652	0.810294	0.819588	0.814192
	174.8	0.791888	0.810643	0.820226	0.814483
	175	0.791778	0.810461	0.820618	0.814631
	175.2	0.791963	0.810599	0.820584	0.814933
	175.4	0.79211	0.810672	0.820715	0.815022
	175.6	0.792304	0.810752	0.820499	0.815522
	175.8	0.792276	0.810878	0.820347	0.815507
	176	0.792296	0.810847	0.820054	0.81562
	176.2	0.792183	0.810815	0.819701	0.815533
	176.4	0.792845	0.810791	0.819731	0.815726
	176.6	0.792677	0.810743	0.819706	0.815497
	176.8	0.79275	0.810615	0.819446	0.815128
	177	0.792539	0.810632	0.819464	0.814797
	177.2	0.79264	0.810252	0.819316	0.814707
	177.4	0.792155	0.8101	0.819341	0.814372
	177.6	0.791896	0.810229	0.819309	0.814016
	177.8	0.791802	0.810223	0.819526	0.814048
	178	0.791714	0.810044	0.819494	0.813941
	178.2	0.791785	0.809906	0.819593	0.814668
	178.4	0.791871	0.81012	0.819842	0.814646
	178.6	0.791729	0.810336	0.820183	0.814561
	178.8	0.791873	0.810374	0.820682	0.814775
	179	0.79174	0.81048	0.820657	0.815158
	179.2	0.792105	0.811167	0.820547	0.81522
	179.4	0.792254	0.811301	0.820527	0.815268
	179.6	0.792723	0.81138	0.820543	0.815445
	179.8	0.793125	0.811591	0.820971	0.815499
	180	0.793237	0.811552	0.821336	0.815669
	180.2	0.793758	0.811933	0.821357	0.815557
	180.4	0.794228	0.812075	0.82138	0.815786
	180.6	0.793835	0.811969	0.821581	0.815607
	180.8	0.793965	0.812148	0.821715	0.816072
	181	0.793945	0.812341	0.822054	0.816052
	181.2	0.794205	0.812504	0.822061	0.816251
	181.4	0.794013	0.812838	0.822229	0.816398
	181.6	0.794126	0.813019	0.822422	0.816653
	181.8	0.794253	0.813093	0.822617	0.816722
	182	0.79403	0.813283	0.822897	0.817206
	182.2	0.794341	0.81378	0.822901	0.817562
	182.4	0.794423	0.814243	0.822945	0.817274
	182.6	0.794239	0.814244	0.822876	0.817359
	182.8	0.794393	0.814332	0.822923	0.817269
	183	0.79436	0.814679	0.822491	0.817339
	183.2	0.794703	0.815165	0.822802	0.817097
	183.4	0.794871	0.814941	0.823059	0.817317
	183.6	0.794691	0.814972	0.823589	0.817354
	183.8	0.794523	0.81493	0.823533	0.817488
	184	0.794425	0.814784	0.823301	0.8175
	184.2	0.794284	0.814714	0.82309	0.817438
	184.4	0.794091	0.814472	0.823121	0.817822
	184.6	0.7937	0.814115	0.82344	0.81803
	184.8	0.793499	0.814276	0.823518	0.818114
	185	0.793573	0.814319	0.823705	0.818012
	185.2	0.793592	0.814342	0.823634	0.818024
	185.4	0.793577	0.814532	0.824098	0.818071
	185.6	0.793341	0.814417	0.824533	0.817786
	185.8	0.793396	0.814332	0.824853	0.817829
	186	0.79319	0.814678	0.824943	0.818171
	186.2	0.793627	0.814858	0.82499	0.818107
	186.4	0.793928	0.814916	0.824998	0.818009
	186.6	0.794019	0.814656	0.82497	0.818088
	186.8	0.794502	0.814707	0.825099	0.818318
	187	0.794728	0.81478	0.825053	0.81864
	187.2	0.795023	0.815057	0.825267	0.818791
	187.4	0.794923	0.814938	0.825405	0.819027
	187.6	0.794979	0.81511	0.825337	0.819165
	187.8	0.795425	0.815325	0.824965	0.819263
	188	0.795228	0.815252	0.824801	0.819489
	188.2	0.795192	0.815298	0.824823	0.819574
	188.4	0.795238	0.815274	0.824806	0.81963
	188.6	0.795402	0.815353	0.825019	0.819571
	188.8	0.795772	0.815463	0.82489	0.819367
	189	0.79612	0.815608	0.825076	0.819921
	189.2	0.796397	0.815579	0.825123	0.819928
	189.4	0.796527	0.81581	0.825654	0.819822
	189.6	0.796493	0.815549	0.825838	0.81931
	189.8	0.796427	0.815655	0.82626	0.819698
	190	0.796435	0.816144	0.826588	0.819632
	190.2	0.796586	0.815917	0.82676	0.819916
	190.4	0.796756	0.816168	0.826657	0.819996
	190.6	0.796664	0.816337	0.82666	0.8199
	190.8	0.79721	0.8163	0.826614	0.820047
	191	0.797031	0.81636	0.826595	0.819741
	191.2	0.796974	0.816717	0.826726	0.819763
	191.4	0.797234	0.816674	0.826641	0.820008
	191.6	0.797425	0.816891	0.826869	0.81989
	191.8	0.797434	0.817006	0.826608	0.819695
	192	0.797249	0.816858	0.826384	0.819725
	192.2	0.797641	0.817214	0.826432	0.819698
	192.4	0.797602	0.817096	0.826371	0.819676
	192.6	0.797855	0.817429	0.826423	0.820242
	192.8	0.797973	0.817499	0.826431	0.820541
	193	0.798028	0.817677	0.826343	0.820911
	193.2	0.797988	0.817732	0.826216	0.820794
	193.4	0.7978	0.817885	0.826513	0.820944
	193.6	0.798053	0.81796	0.82658	0.821202
	193.8	0.798032	0.817775	0.826959	0.821547
	194	0.79807	0.817995	0.826886	0.821455
	194.2	0.798624	0.817907	0.82682	0.821748
	194.4	0.798591	0.818107	0.826925	0.821748
	194.6	0.798898	0.818233	0.82725	0.821455
	194.8	0.79928	0.818271	0.827274	0.821578
	195	0.799113	0.818461	0.827567	0.821668
	195.2	0.799027	0.818719	0.827745	0.821963
	195.4	0.799405	0.818423	0.827732	0.822033
	195.6	0.799534	0.818445	0.828057	0.822057
	195.8	0.799361	0.818588	0.827793	0.82234
	196	0.7996	0.818737	0.827857	0.822711
	196.2	0.799415	0.818669	0.827994	0.822884
	196.4	0.799362	0.818674	0.827694	0.822741
	196.6	0.799301	0.818698	0.827574	0.822621
	196.8	0.799392	0.818568	0.827452	0.822463
	197	0.799441	0.818567	0.827141	0.822201
	197.2	0.799385	0.818631	0.826956	0.822425
	197.4	0.79942	0.818422	0.827245	0.82245
	197.6	0.799241	0.818734	0.82726	0.822515
	197.8	0.79898	0.818745	0.827563	0.822298
	198	0.798836	0.819134	0.827694	0.822388
	198.2	0.798941	0.819193	0.828034	0.822526
	198.4	0.798586	0.819367	0.828404	0.822584
	198.6	0.798945	0.819701	0.828745	0.822693
	198.8	0.799037	0.819844	0.828849	0.823174
	199	0.799219	0.819984	0.828967	0.823421
	199.2	0.799413	0.820113	0.829133	0.823744
	199.4	0.799917	0.820068	0.829169	0.824125
	199.6	0.800211	0.820237	0.829196	0.824695
	199.8	0.800289	0.820364	0.829034	0.825039
	200	0.801233	0.830231	0.843084	0.827401
	200.2	0.80127	0.836822	0.850172	0.830419
	200.4	0.80113	0.844817	0.858456	0.834852
	200.6	0.800989	0.85434	0.868428	0.839831
	200.8	0.801029	0.864928	0.879673	0.845238
	201	0.800953	0.876694	0.892079	0.851119
	201.2	0.801002	0.889316	0.905565	0.857837
	201.4	0.801067	0.902382	0.919913	0.864901
	201.6	0.801169	0.915957	0.934684	0.872309
	201.8	0.801189	0.929491	0.949858	0.87992
	202	0.801166	0.943094	0.964612	0.887478
	202.2	0.801102	0.955855	0.978454	0.895182
	202.4	0.801076	0.96852	0.992148	0.902631
	202.6	0.801485	0.981034	1.00549	0.909172
	202.8	0.801991	0.992633	1.01847	0.916331
	203	0.802357	1.00427	1.03162	0.923148
	203.2	0.803032	1.01554	1.0444	0.92981
	203.4	0.803352	1.02622	1.05666	0.936479
	203.6	0.803736	1.03667	1.06917	0.94333
	203.8	0.804103	1.04636	1.0812	0.949858
	204	0.804479	1.05615	1.09282	0.956701
	204.2	0.804725	1.06539	1.10436	0.963009
	204.4	0.804734	1.07469	1.11535	0.969759
	204.6	0.80496	1.08371	1.12643	0.975685
	204.8	0.805373	1.09213	1.13713	0.98099
	205	0.805012	1.1003	1.14747	0.986613
	205.2	0.804941	1.10828	1.15725	0.992358
	205.4	0.805019	1.1156	1.16714	0.997779
	205.6	0.805046	1.12284	1.17724	1.00335
	205.8	0.80485	1.1302	1.18645	1.00889
	206	0.80456	1.13747	1.1957	1.01436
	206.2	0.804378	1.14423	1.204	1.01985
	206.4	0.804449	1.15079	1.21271	1.02492
	206.6	0.804589	1.15728	1.22075	1.03035
	206.8	0.804667	1.16331	1.22892	1.03576
	207	0.804774	1.16949	1.23678	1.04064
	207.2	0.805149	1.17509	1.24429	1.04608
	207.4	0.8052	1.18048	1.25129	1.05122
	207.6	0.805569	1.18582	1.25869	1.05676
	207.8	0.805581	1.19094	1.26591	1.06176
	208	0.805761	1.19596	1.27285	1.06694
	208.2	0.80599	1.20079	1.27953	1.07204
	208.4	0.806212	1.20581	1.28621	1.07668
	208.6	0.806318	1.21055	1.29256	1.08138
	208.8	0.806329	1.21466	1.29873	1.08602
	209	0.805924	1.21866	1.30443	1.091
	209.2	0.806403	1.22287	1.30997	1.09556
	209.4	0.807026	1.22624	1.31585	1.10019
	209.6	0.80757	1.22987	1.32169	1.10473
	209.8	0.807471	1.23369	1.32669	1.109
	210	0.807445	1.23731	1.33188	1.11334
	210.2	0.807327	1.24093	1.33674	1.11763
	210.4	0.807447	1.24444	1.34184	1.12119
	210.6	0.807366	1.24774	1.34644	1.12497
	210.8	0.807487	1.25088	1.35113	1.12891
	211	0.807385	1.25401	1.35533	1.13264
	211.2	0.807563	1.25713	1.35969	1.13664
	211.4	0.807416	1.26016	1.36408	1.14015
	211.6	0.807349	1.26342	1.36838	1.14389
	211.8	0.807108	1.26625	1.37249	1.14696
	212	0.807509	1.26932	1.37608	1.15037
	212.2	0.807558	1.27222	1.37988	1.15368
	212.4	0.807636	1.27521	1.38361	1.15717
	212.6	0.807475	1.27787	1.38682	1.16068
	212.8	0.807686	1.27995	1.38993	1.16435
	213	0.80782	1.28244	1.39294	1.16743
	213.2	0.808439	1.28479	1.39593	1.17088
	213.4	0.808923	1.2868	1.39887	1.17438
	213.6	0.808948	1.2893	1.40201	1.17735
	213.8	0.808625	1.29134	1.40528	1.18052
	214	0.808783	1.29327	1.4083	1.18381
	214.2	0.808895	1.29492	1.41144	1.18681
	214.4	0.808917	1.29646	1.41403	1.18927
	214.6	0.808914	1.29848	1.41653	1.1925
	214.8	0.808754	1.30053	1.41875	1.19573
	215	0.80861	1.30274	1.42118	1.19856
	215.2	0.808483	1.3047	1.42382	1.20148
	215.4	0.808253	1.30651	1.42635	1.20426
	215.6	0.808263	1.3085	1.42857	1.20679
	215.8	0.808358	1.31033	1.43104	1.20922
	216	0.808635	1.31246	1.4327	1.21179
	216.2	0.808817	1.31438	1.43499	1.21468
	216.4	0.809079	1.31636	1.43733	1.21747
	216.6	0.809022	1.31822	1.43916	1.21962
	216.8	0.809027	1.31998	1.44167	1.22226
	217	0.809022	1.32178	1.44401	1.22418
	217.2	0.809336	1.32343	1.44616	1.22664
	217.4	0.809556	1.3251	1.4486	1.22918
	217.6	0.80937	1.32673	1.45085	1.23167
	217.8	0.80927	1.32797	1.45351	1.23385
	218	0.809345	1.32915	1.4556	1.236
	218.2	0.809219	1.33021	1.45721	1.23826
	218.4	0.809165	1.33139	1.45895	1.24031
	218.6	0.809361	1.33331	1.46076	1.2427
	218.8	0.809079	1.33431	1.46205	1.24493
	219	0.80955	1.33551	1.46376	1.24732
	219.2	0.809674	1.33673	1.46539	1.24981
	219.4	0.810034	1.33771	1.46659	1.25182
	219.6	0.810541	1.33879	1.46824	1.25366
	219.8	0.810839	1.33998	1.46929	1.25596
	220	0.81118	1.34129	1.47009	1.258
	220.2	0.811148	1.34245	1.47193	1.26033
	220.4	0.81104	1.34372	1.47321	1.26228
	220.6	0.811208	1.3449	1.47465	1.26435
	220.8	0.811089	1.34557	1.47635	1.26634
	221	0.81127	1.34654	1.47728	1.26817
	221.2	0.811679	1.34779	1.47855	1.27062
	221.4	0.81151	1.34909	1.4801	1.2728
	221.6	0.811022	1.35048	1.48167	1.2744
	221.8	0.810474	1.35165	1.48336	1.27559
	222	0.810349	1.35265	1.48475	1.27723
	222.2	0.810093	1.35359	1.48623	1.27866
	222.4	0.810019	1.35473	1.48791	1.27998
	222.6	0.809851	1.35634	1.48944	1.28156
	222.8	0.809717	1.35728	1.4906	1.28335
	223	0.809709	1.35824	1.49227	1.28486
	223.2	0.809502	1.35934	1.49354	1.28627
	223.4	0.809796	1.36012	1.49455	1.28723
	223.6	0.809923	1.36133	1.49593	1.2883
	223.8	0.809882	1.36244	1.4968	1.28973
	224	0.809553	1.36381	1.49814	1.29116
	224.2	0.809768	1.36496	1.49915	1.29283
	224.4	0.810354	1.36577	1.49989	1.2944
	224.6	0.81099	1.36669	1.50092	1.29617
	224.8	0.811262	1.36762	1.50159	1.29788
	225	0.811723	1.36858	1.50256	1.29967
	225.2	0.811755	1.36962	1.50341	1.301
	225.4	0.811556	1.37079	1.50411	1.30199
	225.6	0.811546	1.37156	1.50527	1.30344
	225.8	0.811498	1.37235	1.50583	1.30492
	226	0.81178	1.37309	1.50724	1.30613
	226.2	0.811773	1.3735	1.50821	1.3073
	226.4	0.811767	1.37429	1.50925	1.30849
	226.6	0.811863	1.37525	1.51039	1.30993
	226.8	0.811958	1.37593	1.51147	1.31127
	227	0.81165	1.37641	1.5125	1.31221
	227.2	0.811973	1.37724	1.51355	1.31364
	227.4	0.8121	1.37803	1.51444	1.3144
	227.6	0.812163	1.37921	1.51546	1.31523
	227.8	0.812188	1.37997	1.51657	1.31658
	228	0.812113	1.38088	1.51783	1.31809
	228.2	0.812707	1.38174	1.51828	1.31912
	228.4	0.813016	1.38271	1.51927	1.32014
	228.6	0.813108	1.38366	1.51992	1.32156
	228.8	0.813242	1.38431	1.52071	1.32269
	229	0.81295	1.38512	1.52157	1.32366
	229.2	0.812626	1.38601	1.52203	1.32442
	229.4	0.812356	1.38688	1.52292	1.32582
	229.6	0.811882	1.3872	1.5239	1.32732
	229.8	0.81165	1.38791	1.52485	1.3286
	230	0.811932	1.38834	1.52594	1.32995
	230.2	0.811821	1.38895	1.52641	1.33133
	230.4	0.812031	1.39034	1.52707	1.33269
	230.6	0.812079	1.39115	1.52798	1.33401
	230.8	0.812249	1.39188	1.52883	1.3351
	231	0.812272	1.39228	1.52995	1.33634
	231.2	0.812673	1.3928	1.5308	1.33765
	231.4	0.812703	1.39361	1.53163	1.33835
	231.6	0.813363	1.39452	1.53243	1.33953
	231.8	0.813596	1.39484	1.53302	1.34046
	232	0.813839	1.39556	1.53363	1.34147
	232.2	0.814413	1.39667	1.53419	1.3422
	232.4	0.814676	1.39741	1.53478	1.34294
	232.6	0.815141	1.39793	1.53511	1.34358
	232.8	0.815424	1.39833	1.53576	1.34433
	233	0.815256	1.39877	1.53659	1.34515
	233.2	0.815029	1.3989	1.53765	1.34593
	233.4	0.814846	1.39928	1.53879	1.34675
	233.6	0.814844	1.39966	1.53954	1.34766
	233.8	0.81516	1.40006	1.54047	1.34856
	234	0.815053	1.40067	1.54117	1.34957
	234.2	0.814749	1.40148	1.54162	1.35072
	234.4	0.814932	1.40243	1.54198	1.35126
	234.6	0.814537	1.40264	1.54276	1.35191
	234.8	0.81445	1.40308	1.54354	1.35302
	235	0.814282	1.40368	1.54425	1.3541
	235.2	0.814319	1.40407	1.54459	1.35502
	235.4	0.814233	1.40462	1.54526	1.35577
	235.6	0.814276	1.40517	1.54579	1.35689
	235.8	0.814221	1.40553	1.54644	1.35761
	236	0.814146	1.40617	1.54717	1.35833
	236.2	0.814499	1.40709	1.54798	1.35938
	236.4	0.814609	1.4077	1.54802	1.35999
	236.6	0.814762	1.40841	1.54851	1.36092
	236.8	0.814602	1.40888	1.54893	1.36195
	237	0.814423	1.40962	1.54954	1.36284
	237.2	0.814855	1.41059	1.55036	1.3638
	237.4	0.81534	1.41097	1.55082	1.36444
	237.6	0.815629	1.41115	1.55094	1.36549
	237.8	0.815976	1.41117	1.55141	1.36613
	238	0.815958	1.41191	1.55173	1.36686
	238.2	0.816279	1.41237	1.55206	1.36767
	238.4	0.816696	1.41304	1.55218	1.36822
	238.6	0.816623	1.41325	1.5524	1.36901
	238.8	0.816847	1.4135	1.55346	1.37001
	239	0.816988	1.4136	1.55412	1.37042
	239.2	0.817426	1.41339	1.55457	1.37076
	239.4	0.817522	1.41398	1.55523	1.37099
	239.6	0.81777	1.41458	1.55624	1.37209
	239.8	0.817952	1.41474	1.55709	1.37228
	240	0.817944	1.41538	1.55771	1.37257
	240.2	0.818015	1.4163	1.55831	1.37329
	240.4	0.817637	1.4169	1.55864	1.37404
	240.6	0.817584	1.41758	1.55936	1.37441
	240.8	0.817048	1.41815	1.55972	1.37484
	241	0.816831	1.41907	1.56043	1.37539
	241.2	0.817127	1.41941	1.56102	1.37613
	241.4	0.816917	1.41948	1.56136	1.37668
	241.6	0.816781	1.4198	1.56155	1.37763
	241.8	0.816462	1.42039	1.56199	1.37806
	242	0.816202	1.42113	1.56248	1.37868
	242.2	0.816249	1.42139	1.56289	1.37915
	242.4	0.816272	1.42165	1.56312	1.38001
	242.6	0.816409	1.42187	1.56388	1.38063
	242.8	0.816532	1.42193	1.56483	1.38149
	243	0.816897	1.42222	1.56511	1.38228
	243.2	0.817376	1.42247	1.56557	1.38273
	243.4	0.817529	1.42297	1.56631	1.38333
	243.6	0.817696	1.4232	1.56736	1.38434
	243.8	0.817961	1.42349	1.56816	1.38461
	244	0.817906	1.42389	1.56893	1.38522
	244.2	0.818142	1.4245	1.5694	1.38574
	244.4	0.818424	1.42486	1.56987	1.3863
	244.6	0.818523	1.42517	1.57014	1.38631
	244.8	0.818293	1.42559	1.57057	1.38704
	245	0.818284	1.42645	1.57104	1.38751
	245.2	0.818391	1.42708	1.57129	1.38817
	245.4	0.818076	1.4277	1.57124	1.38891
	245.6	0.818203	1.42825	1.57108	1.38964
	245.8	0.818025	1.42903	1.57142	1.39001
	246	0.818261	1.42917	1.57171	1.39091
	246.2	0.818439	1.42995	1.57154	1.39173
	246.4	0.818334	1.43045	1.57193	1.39302
	246.6	0.8187	1.43111	1.57214	1.39344
	246.8	0.818741	1.43136	1.57266	1.39381
	247	0.81867	1.43179	1.57318	1.39423
	247.2	0.818465	1.43181	1.57394	1.39446
	247.4	0.818297	1.43232	1.57462	1.39516
	247.6	0.818161	1.43257	1.57539	1.39585
	247.8	0.818526	1.43279	1.57634	1.39636
	248	0.818249	1.4329	1.57699	1.39638
	248.2	0.818606	1.43337	1.57728	1.39697
	248.4	0.818888	1.43352	1.57745	1.39691
	248.6	0.818626	1.43359	1.57762	1.39743
	248.8	0.818613	1.43392	1.5784	1.39798
	249	0.818511	1.4343	1.57841	1.39835
	249.2	0.818593	1.43436	1.57842	1.39893
	249.4	0.818664	1.43467	1.57832	1.39935
	249.6	0.819278	1.43518	1.57848	1.39993
	249.8	0.819498	1.43573	1.57873	1.40065
	250	0.819837	1.43609	1.57907	1.4013
	250.2	0.819891	1.43714	1.57924	1.40146
	250.4	0.819958	1.43735	1.57981	1.40186
	250.6	0.820188	1.4378	1.58061	1.40182
	250.8	0.819981	1.43779	1.5814	1.4019
	251	0.819891	1.43838	1.5818	1.4022
	251.2	0.819869	1.43878	1.58231	1.4024
	251.4	0.81996	1.43907	1.58268	1.40297
	251.6	0.819811	1.43917	1.58306	1.40376
	251.8	0.82002	1.43949	1.58391	1.40398
	252	0.819576	1.43991	1.58424	1.40446
	252.2	0.819481	1.44028	1.58445	1.40522
	252.4	0.819325	1.44078	1.58432	1.40526
	252.6	0.819033	1.44113	1.58469	1.40586
	252.8	0.819122	1.4411	1.58519	1.40611
	253	0.819283	1.44159	1.58508	1.40668
	253.2	0.819116	1.44192	1.58552	1.40689
	253.4	0.819171	1.44247	1.58569	1.40766
	253.6	0.819414	1.44293	1.586	1.40831
	253.8	0.819502	1.44349	1.58652	1.4091
	254	0.819535	1.44377	1.58726	1.40955
	254.2	0.819885	1.44412	1.58753	1.41039
	254.4	0.820459	1.4442	1.5883	1.41091
	254.6	0.820451	1.44429	1.58891	1.41131
	254.8	0.820492	1.44446	1.5889	1.4113
	255	0.821056	1.44514	1.58907	1.41182
	255.2	0.821242	1.44516	1.58917	1.41201
	255.4	0.82147	1.4453	1.58916	1.41262
	255.6	0.821543	1.44514	1.58954	1.41313
	255.8	0.82199	1.44547	1.58996	1.41325
	256	0.82189	1.44592	1.59009	1.41329
	256.2	0.821876	1.44632	1.59019	1.41331
	256.4	0.821653	1.44653	1.59021	1.41314
	256.6	0.82164	1.44659	1.59055	1.4128
	256.8	0.821673	1.4466	1.59088	1.41307
	257	0.8217	1.44707	1.59116	1.41364
	257.2	0.821153	1.44743	1.59144	1.41411
	257.4	0.820911	1.44788	1.5915	1.41483
	257.6	0.820643	1.44838	1.59199	1.41504
	257.8	0.820605	1.44876	1.59237	1.41581
	258	0.820589	1.44901	1.59255	1.41664
	258.2	0.82092	1.44938	1.5927	1.41785
	258.4	0.821018	1.44932	1.5933	1.41817
	258.6	0.820814	1.44934	1.59336	1.41875
	258.8	0.820918	1.44932	1.59342	1.41935
	259	0.821119	1.44969	1.59388	1.42007
	259.2	0.821532	1.44968	1.59461	1.42059
	259.4	0.821778	1.4499	1.59516	1.42099
	259.6	0.822137	1.44979	1.59572	1.42159
	259.8	0.8229	1.45016	1.59623	1.42176
	260	0.822731	1.45051	1.59649	1.42158
	260.2	0.822673	1.4507	1.59715	1.42177
	260.4	0.822593	1.45105	1.5976	1.42177
	260.6	0.822658	1.45155	1.59825	1.42212
	260.8	0.822805	1.45185	1.59864	1.42243
	261	0.82264	1.45256	1.59869	1.42298
	261.2	0.822483	1.45354	1.59878	1.4237
	261.4	0.822338	1.45399	1.59911	1.42413
	261.6	0.822256	1.45458	1.59964	1.4244
	261.8	0.822538	1.45493	1.5999	1.42499
	262	0.822365	1.45524	1.60007	1.42574
	262.2	0.822663	1.45543	1.60043	1.4262
	262.4	0.822602	1.45524	1.60064	1.42627
	262.6	0.822519	1.45555	1.60058	1.42664
	262.8	0.82188	1.45571	1.60052	1.42733
	263	0.821537	1.45606	1.60076	1.42767
	263.2	0.821573	1.456	1.60135	1.4277
	263.4	0.821229	1.45659	1.60148	1.42779
	263.6	0.821371	1.45672	1.60123	1.42807
	263.8	0.821478	1.45678	1.60116	1.42803
	264	0.821384	1.45717	1.60096	1.42795
	264.2	0.821284	1.45771	1.60149	1.42825
	264.4	0.821372	1.45832	1.60127	1.42816
	264.6	0.821288	1.45831	1.60122	1.42799
	264.8	0.821567	1.458	1.60092	1.42776
	265	0.821805	1.45833	1.60078	1.42837
	265.2	0.822448	1.45852	1.60116	1.42884
	265.4	0.822869	1.45859	1.60177	1.42918
	265.6	0.823624	1.4586	1.60259	1.42925
	265.8	0.82402	1.45838	1.60313	1.42983
	266	0.824119	1.45852	1.60366	1.43053
	266.2	0.824168	1.45876	1.60404	1.43103
	266.4	0.823896	1.45888	1.60454	1.43162
	266.6	0.823981	1.45921	1.60472	1.43207
	266.8	0.82366	1.45915	1.60502	1.43278
	267	0.823121	1.45924	1.60558	1.43341
	267.2	0.822649	1.45967	1.60621	1.4339
	267.4	0.822683	1.46019	1.60625	1.43432
	267.6	0.822769	1.46019	1.60617	1.43518
	267.8	0.822736	1.46051	1.60655	1.43583
	268	0.822989	1.46079	1.60705	1.43631
	268.2	0.822964	1.46117	1.60741	1.43617
	268.4	0.822954	1.46133	1.60752	1.43603
	268.6	0.82318	1.46115	1.60792	1.43629
	268.8	0.823522	1.46126	1.60831	1.4365
	269	0.823449	1.46186	1.60838	1.43706
	269.2	0.823659	1.46243	1.60895	1.43721
	269.4	0.823865	1.46298	1.60949	1.43721
	269.6	0.824091	1.46319	1.60995	1.43711
	269.8	0.82393	1.46356	1.61017	1.43718
	270	0.824015	1.46411	1.61048	1.43711
	270.2	0.823899	1.46441	1.6106	1.43688
	270.4	0.824431	1.46465	1.61094	1.4366
	270.6	0.8247	1.46495	1.6109	1.43656
	270.8	0.824552	1.46518	1.61099	1.43676
	271	0.82414	1.4657	1.6109	1.437
	271.2	0.824384	1.46591	1.61093	1.43693
	271.4	0.824911	1.46631	1.61096	1.43678
	271.6	0.825082	1.46628	1.61114	1.43751
	271.8	0.825306	1.46657	1.61145	1.43776
	272	0.825531	1.46688	1.61128	1.43796
	272.2	0.825449	1.46703	1.61156	1.43854
	272.4	0.825215	1.46743	1.61178	1.43927
	272.6	0.825522	1.46784	1.61201	1.4398
	272.8	0.825628	1.46788	1.61203	1.44011
	273	0.825402	1.46793	1.61204	1.44052
	273.2	0.825724	1.46829	1.61296	1.44076
	273.4	0.82605	1.46815	1.61318	1.44086
	273.6	0.826316	1.46804	1.61312	1.44123
	273.8	0.826395	1.46807	1.61359	1.44174
	274	0.826668	1.46794	1.61379	1.44213
	274.2	0.82695	1.46802	1.61389	1.44209
	274.4	0.826951	1.4681	1.61412	1.44249
	274.6	0.826631	1.46813	1.61406	1.44296
	274.8	0.82647	1.46833	1.61391	1.44318
	275	0.826627	1.46807	1.61417	1.44333
	275.2	0.826293	1.46823	1.61439	1.44311
	275.4	0.826145	1.46858	1.61477	1.44301
	275.6	0.825879	1.46886	1.61471	1.44345
	275.8	0.825804	1.46936	1.61455	1.44374
	276	0.825641	1.46979	1.61453	1.44394
	276.2	0.825543	1.46977	1.61519	1.44426
	276.4	0.825705	1.46994	1.61555	1.44397
	276.6	0.825958	1.47027	1.61611	1.44442
	276.8	0.826099	1.47031	1.61681	1.44468
	277	0.825918	1.47047	1.61756	1.44515
	277.2	0.826086	1.47094	1.61826	1.4459
	277.4	0.826281	1.47082	1.61814	1.44617
	277.6	0.826619	1.47102	1.61806	1.44656
	277.8	0.826253	1.47129	1.6184	1.44732
	278	0.826448	1.47111	1.61831	1.44775
	278.2	0.826234	1.47132	1.61844	1.448
	278.4	0.826279	1.471	1.61844	1.44891
	278.6	0.82652	1.47088	1.61837	1.44924
	278.8	0.82662	1.47094	1.61824	1.44971
	279	0.826813	1.47068	1.6186	1.45011
	279.2	0.826469	1.47138	1.6186	1.45044
	279.4	0.826723	1.4718	1.61853	1.45059
	279.6	0.826703	1.47235	1.61811	1.45102
	279.8	0.827067	1.47257	1.61834	1.45105
	280	0.827202	1.47305	1.61874	1.45116
	280.2	0.827559	1.4735	1.61932	1.45119
	280.4	0.827464	1.4737	1.61968	1.45138
	280.6	0.827003	1.47435	1.62007	1.45186
	280.8	0.82688	1.47489	1.62057	1.45183
	281	0.827034	1.4754	1.62097	1.45192
	281.2	0.826954	1.47554	1.62132	1.452
	281.4	0.82704	1.47542	1.62151	1.45165
	281.6	0.827355	1.47562	1.6215	1.45152
	281.8	0.826974	1.47566	1.62199	1.45171
	282	0.827577	1.47568	1.62263	1.45175
	282.2	0.827505	1.47552	1.62299	1.45165
	282.4	0.827771	1.4749	1.62319	1.45197
	282.6	0.828013	1.47477	1.62335	1.45208
	282.8	0.827962	1.47442	1.62315	1.45269
	283	0.82825	1.47449	1.62384	1.45295
	283.2	0.827905	1.4749	1.62398	1.45305
	283.4	0.827704	1.4751	1.62408	1.45335
	283.6	0.827644	1.475	1.62421	1.45425
	283.8	0.82777	1.47511	1.62435	1.45462
	284	0.827382	1.4757	1.62423	1.45559
	284.2	0.827144	1.47581	1.6241	1.45592
	284.4	0.826543	1.47591	1.62397	1.45633
	284.6	0.82592	1.47637	1.62416	1.45662
	284.8	0.826103	1.47683	1.62459	1.45692
	285	0.82645	1.47699	1.62499	1.45714
	285.2	0.826184	1.47668	1.62475	1.45695
	285.4	0.826724	1.47719	1.62481	1.45675
	285.6	0.827218	1.47803	1.62505	1.45668
	285.8	0.827217	1.47846	1.62525	1.45688
	286	0.82786	1.47905	1.62551	1.45683
	286.2	0.82786	1.47883	1.62548	1.45673
	286.4	0.827978	1.47884	1.62557	1.45707
	286.6	0.828437	1.47906	1.62595	1.4573
	286.8	0.828945	1.47928	1.62591	1.45762
	287	0.82941	1.47971	1.62635	1.45798
	287.2	0.829326	1.47985	1.62634	1.45841
	287.4	0.829715	1.47979	1.6264	1.45958
	287.6	0.829865	1.47993	1.62647	1.4601
	287.8	0.82967	1.48012	1.62644	1.46061
	288	0.829499	1.48054	1.62661	1.46125
	288.2	0.829753	1.48045	1.62675	1.46133
	288.4	0.829929	1.48079	1.62717	1.4614
	288.6	0.829691	1.48063	1.62742	1.46202
	288.8	0.830084	1.4807	1.62768	1.46212
	289	0.830316	1.48094	1.62776	1.4619
	289.2	0.830359	1.48128	1.62782	1.46146
	289.4	0.830697	1.48174	1.62824	1.46148
	289.6	0.830736	1.48206	1.62839	1.46115
	289.8	0.830458	1.48213	1.6284	1.46125
	290	0.830719	1.48204	1.62876	1.46123
	290.2	0.830343	1.48197	1.62903	1.46099
	290.4	0.829977	1.48192	1.62928	1.46152
	290.6	0.82973	1.48197	1.62965	1.46184
	290.8	0.829725	1.48243	1.62921	1.4617
	291	0.829376	1.48242	1.62915	1.46212
	291.2	0.829134	1.48269	1.62925	1.46217
	291.4	0.829249	1.48263	1.62931	1.4625
	291.6	0.828903	1.48288	1.62922	1.46259
	291.8	0.828553	1.48271	1.62953	1.46308
	292	0.828642	1.4832	1.62983	1.46309
	292.2	0.828637	1.48325	1.63011	1.4632
	292.4	0.828463	1.48326	1.63033	1.4636
	292.6	0.828328	1.48345	1.63061	1.46409
	292.8	0.82851	1.48394	1.63121	1.46408
	293	0.828674	1.48411	1.63177	1.46446
	293.2	0.829007	1.48408	1.6322	1.46473
	293.4	0.829292	1.48399	1.63228	1.4648
	293.6	0.829528	1.48453	1.63261	1.46516
	293.8	0.829683	1.48473	1.63254	1.46568
	294	0.830251	1.4848	1.63307	1.46586
	294.2	0.830289	1.48506	1.6335	1.46592
	294.4	0.830235	1.48524	1.63377	1.46625
	294.6	0.830245	1.48592	1.63409	1.46652
	294.8	0.83085	1.48617	1.63379	1.46624
	295	0.831091	1.48635	1.63352	1.46625
	295.2	0.831083	1.48647	1.63412	1.46643
	295.4	0.831047	1.48634	1.63405	1.46674
	295.6	0.830856	1.48666	1.63403	1.467
	295.8	0.830671	1.48674	1.6346	1.46691
	296	0.830779	1.48717	1.63488	1.46676
	296.2	0.830866	1.48725	1.63489	1.46695
	296.4	0.831054	1.48734	1.63499	1.46697
	296.6	0.831165	1.4877	1.63529	1.46695
	296.8	0.831074	1.48767	1.63518	1.46731
	297	0.831002	1.48783	1.6352	1.46731
	297.2	0.83136	1.48798	1.63516	1.46737
	297.4	0.831289	1.48833	1.63502	1.46722
	297.6	0.831272	1.4886	1.63501	1.46748
	297.8	0.831816	1.4887	1.63502	1.46753
	298	0.831829	1.48869	1.6357	1.46731
	298.2	0.831805	1.48878	1.63593	1.46713
	298.4	0.83172	1.4887	1.63568	1.46728
	298.6	0.83181	1.48869	1.6357	1.4679
	298.8	0.831735	1.48833	1.63583	1.46818
	299	0.83155	1.48844	1.63618	1.46859
	299.2	0.831426	1.48826	1.63719	1.46937
	299.4	0.831733	1.48838	1.63705	1.4697
	299.6	0.832172	1.48867	1.63733	1.47003
	299.8	0.832241	1.48877	1.63784	1.47069
	300	0.832459	1.48909	1.63785	1.47104
	300.2	0.832765	1.48968	1.63736	1.47112
	300.4	0.832836	1.48968	1.63729	1.47145
	300.6	0.832901	1.48984	1.63705	1.47185
	300.8	0.832558	1.49024	1.63729	1.47229
	301	0.832058	1.49031	1.63742	1.47252
	301.2	0.832401	1.49058	1.63733	1.47282
	301.4	0.83206	1.49072	1.63729	1.47288
	301.6	0.832097	1.49085	1.63734	1.47275
	301.8	0.832013	1.49122	1.63776	1.47262
	302	0.831576	1.49099	1.63792	1.4724
	302.2	0.831319	1.49094	1.63779	1.47221
	302.4	0.831224	1.49065	1.63769	1.47285
	302.6	0.831488	1.49061	1.63783	1.47311
	302.8	0.831643	1.49051	1.63854	1.47274
	303	0.83233	1.49056	1.63898	1.47264
	303.2	0.832608	1.49082	1.63932	1.47269
	303.4	0.833068	1.49099	1.63923	1.47265
	303.6	0.833308	1.49119	1.63944	1.47338
	303.8	0.833498	1.49116	1.63961	1.47356
	304	0.834137	1.49152	1.63942	1.47376
	304.2	0.834885	1.4915	1.63971	1.47374
	304.4	0.835053	1.49132	1.63975	1.47436
	304.6	0.835045	1.49171	1.63973	1.47443
	304.8	0.8345	1.49198	1.63989	1.4747
	305	0.83463	1.49195	1.63957	1.47512
	305.2	0.834722	1.4924	1.63933	1.4751
	305.4	0.834505	1.49227	1.63952	1.47514
	305.6	0.83435	1.49251	1.63959	1.47515
	305.8	0.834218	1.4924	1.63989	1.47512
	306	0.834086	1.49235	1.64014	1.47529
	306.2	0.833718	1.49229	1.64017	1.4753
	306.4	0.833757	1.49232	1.6404	1.47558
	306.6	0.833738	1.49246	1.64061	1.4754
	306.8	0.833184	1.49238	1.64128	1.47502
	307	0.8331	1.49241	1.64183	1.47538
	307.2	0.832685	1.49299	1.64197	1.47574
	307.4	0.832844	1.49307	1.64223	1.47616
	307.6	0.83291	1.49285	1.64252	1.47659
	307.8	0.832946	1.49304	1.64308	1.47654
	308	0.833515	1.49333	1.64311	1.47683
	308.2	0.833479	1.49343	1.64363	1.47658
	308.4	0.833659	1.49418	1.64334	1.4767
	308.6	0.833811	1.49447	1.64289	1.47672
	308.8	0.83415	1.49441	1.64274	1.47664
	309	0.834659	1.49463	1.64254	1.47706
	309.2	0.834972	1.49495	1.64214	1.47721
	309.4	0.835406	1.49547	1.64224	1.47723
	309.6	0.835849	1.49551	1.64223	1.47751
	309.8	0.836054	1.49578	1.64227	1.47757
	310	0.835749	1.49588	1.64234	1.47782
	310.2	0.835454	1.49607	1.64221	1.47802
	310.4	0.835228	1.49657	1.64231	1.47825
	310.6	0.834915	1.49704	1.64263	1.4782
	310.8	0.834621	1.49728	1.6427	1.47843
	311	0.83456	1.49749	1.64287	1.47891
	311.2	0.834591	1.49804	1.64268	1.47956
	311.4	0.834611	1.49829	1.64305	1.47985
	311.6	0.834655	1.49824	1.64361	1.47985
	311.8	0.834539	1.49835	1.64417	1.48026
	312	0.834657	1.49841	1.64421	1.48043
	312.2	0.834652	1.49838	1.64465	1.48078
	312.4	0.835204	1.49839	1.64442	1.48081
	312.6	0.835013	1.49772	1.64436	1.48074
	312.8	0.83512	1.49788	1.64454	1.48081
	313	0.835164	1.49763	1.64436	1.48109
	313.2	0.835243	1.49773	1.64445	1.48111
	313.4	0.834918	1.49772	1.64461	1.48123
	313.6	0.834872	1.49732	1.64459	1.48127
	313.8	0.834506	1.49749	1.64444	1.48123
	314	0.8341	1.49748	1.64447	1.48094
	314.2	0.833933	1.49813	1.64456	1.48085
	314.4	0.833967	1.49863	1.64454	1.48094
	314.6	0.834049	1.49871	1.64465	1.48086
	314.8	0.834148	1.49903	1.64466	1.48137
	315	0.834317	1.49916	1.64502	1.48137
	315.2	0.834601	1.49969	1.64545	1.48143
	315.4	0.834944	1.49992	1.64621	1.48137
	315.6	0.835409	1.49982	1.64674	1.48174
	315.8	0.83549	1.49979	1.64701	1.48193
	316	0.835783	1.49987	1.64728	1.48202
	316.2	0.83641	1.50003	1.64735	1.48232
	316.4	0.836699	1.49993	1.64757	1.48183
	316.6	0.836575	1.4998	1.64788	1.48201
	316.8	0.836686	1.50005	1.64796	1.48199
	317	0.836754	1.49962	1.64788	1.48209
	317.2	0.836809	1.49982	1.64781	1.48229
	317.4	0.836499	1.49984	1.648	1.48235
	317.6	0.836704	1.49994	1.64797	1.4823
	317.8	0.836714	1.50004	1.64775	1.48305
	318	0.836456	1.50016	1.6476	1.48313
	318.2	0.836333	1.50071	1.64773	1.48297
	318.4	0.836178	1.50048	1.64754	1.48321
	318.6	0.835971	1.50028	1.64766	1.48347
	318.8	0.835905	1.5006	1.64762	1.48345
	319	0.835895	1.50049	1.64783	1.48337
	319.2	0.835987	1.50054	1.64789	1.48347
	319.4	0.836605	1.5002	1.6483	1.484
	319.6	0.836616	1.5005	1.64852	1.4841
	319.8	0.836717	1.50076	1.64841	1.48403
	320	0.8371	1.50091	1.64851	1.48436
	320.2	0.837381	1.5012	1.64811	1.48495
	320.4	0.837194	1.50121	1.64829	1.485
	320.6	0.837154	1.50149	1.64846	1.48575
	320.8	0.837304	1.50143	1.64858	1.4861
	321	0.837731	1.50135	1.64834	1.48675
	321.2	0.837922	1.50172	1.64835	1.48712
	321.4	0.837619	1.5021	1.64893	1.48725
	321.6	0.838105	1.50236	1.64875	1.48772
	321.8	0.837981	1.50256	1.64889	1.48838
	322	0.837936	1.50244	1.64883	1.48784
	322.2	0.838101	1.5026	1.64909	1.48776
	322.4	0.837756	1.50214	1.64895	1.48811
	322.6	0.837848	1.50204	1.64892	1.48852
	322.8	0.837797	1.50203	1.64867	1.48839
	323	0.837656	1.50174	1.64876	1.48824
	323.2	0.837595	1.50164	1.64895	1.48814
	323.4	0.83799	1.5015	1.64935	1.48811
	323.6	0.837696	1.50174	1.6499	1.4878
	323.8	0.837671	1.50173	1.65013	1.48784
	324	0.837612	1.50196	1.65035	1.48788
	324.2	0.837326	1.50219	1.65047	1.48815
	324.4	0.837114	1.50256	1.65054	1.48822
	324.6	0.837327	1.5027	1.65074	1.48849
	324.8	0.837407	1.50274	1.65114	1.48845
	325	0.83755	1.50319	1.65129	1.48852
	325.2	0.837738	1.50393	1.65177	1.48883
	325.4	0.837722	1.50439	1.65207	1.48836
	325.6	0.837966	1.50478	1.65231	1.48825
	325.8	0.837974	1.50493	1.65251	1.4884
	326	0.838125	1.50486	1.6522	1.48798
	326.2	0.837927	1.50528	1.65231	1.48836
	326.4	0.83777	1.5052	1.65247	1.48824
	326.6	0.837913	1.50548	1.65217	1.48868
	326.8	0.837838	1.50555	1.65224	1.48854
	327	0.837916	1.50549	1.65237	1.4886
	327.2	0.837888	1.50547	1.65256	1.48884
	327.4	0.838391	1.50553	1.6526	1.48889
	327.6	0.8382	1.50527	1.65297	1.48951
	327.8	0.838468	1.50504	1.65282	1.48973
	328	0.838283	1.50531	1.6527	1.49002
	328.2	0.838317	1.50517	1.65265	1.49054
	328.4	0.838354	1.50536	1.65231	1.49072
	328.6	0.83862	1.50507	1.65233	1.49122
	328.8	0.838617	1.50491	1.65224	1.49157
	329	0.838977	1.50532	1.65234	1.49207
	329.2	0.839255	1.50541	1.65271	1.49251
	329.4	0.838918	1.50502	1.65323	1.49202
	329.6	0.838795	1.50501	1.65396	1.49208
	329.8	0.838667	1.50534	1.65399	1.49211
	330	0.838561	1.50536	1.65432	1.49226
	330.2	0.838364	1.50561	1.65476	1.49202
	330.4	0.83837	1.50583	1.65493	1.49208
	330.6	0.838468	1.5062	1.65478	1.49243
	330.8	0.838655	1.5062	1.65464	1.49223
	331	0.838509	1.5068	1.65434	1.49235
	331.2	0.838398	1.50699	1.65422	1.49232
	331.4	0.838773	1.50733	1.65411	1.49225
	331.6	0.838802	1.50727	1.65422	1.49248
	331.8	0.838968	1.50762	1.65465	1.49224
	332	0.838577	1.50797	1.65484	1.49251
	332.2	0.838539	1.50817	1.65488	1.49273
	332.4	0.838685	1.50847	1.65486	1.49248
	332.6	0.83883	1.50835	1.65472	1.49293
	332.8	0.838761	1.50836	1.6548	1.49279
	333	0.839317	1.50816	1.65539	1.49281
	333.2	0.839435	1.50783	1.65617	1.493
	333.4	0.839388	1.50747	1.6566	1.49298
	333.6	0.839617	1.50778	1.65658	1.49318
	333.8	0.839686	1.50789	1.657	1.49344
	334	0.839898	1.50756	1.65717	1.4938
	334.2	0.839791	1.50775	1.65713	1.49374
	334.4	0.840086	1.50768	1.65692	1.49432
	334.6	0.840336	1.50768	1.65688	1.4946
	334.8	0.840554	1.50785	1.65666	1.49472
	335	0.840263	1.50813	1.65682	1.495
	335.2	0.840343	1.50814	1.65702	1.49498
	335.4	0.840419	1.50839	1.65732	1.49497
	335.6	0.840121	1.50825	1.65753	1.49508
	335.8	0.840093	1.50865	1.65792	1.49512
	336	0.839817	1.50847	1.65794	1.49526
	336.2	0.84008	1.50867	1.65801	1.495
	336.4	0.840035	1.50848	1.65772	1.49487
	336.6	0.839622	1.5083	1.65753	1.49459
	336.8	0.839578	1.5083	1.65742	1.49452
	337	0.839729	1.50819	1.65734	1.49458
	337.2	0.839609	1.50836	1.65716	1.49492
	337.4	0.839628	1.50876	1.65674	1.49537
	337.6	0.839782	1.50903	1.65685	1.49569
	337.8	0.839994	1.50931	1.65722	1.49612
	338	0.839802	1.50969	1.65697	1.49639
	338.2	0.839742	1.50993	1.65708	1.49661
	338.4	0.84005	1.51013	1.65717	1.49689
	338.6	0.840224	1.51049	1.65743	1.49704
	338.8	0.840457	1.51053	1.65769	1.49733
	339	0.840016	1.51046	1.65805	1.49751
	339.2	0.839879	1.51065	1.65844	1.49743
	339.4	0.84014	1.51054	1.65885	1.49739
	339.6	0.840226	1.51056	1.65906	1.49719
	339.8	0.840496	1.5107	1.65933	1.49726
	340	0.840687	1.51025	1.65997	1.49728
	340.2	0.840899	1.51022	1.65984	1.49713
	340.4	0.840722	1.50993	1.65985	1.49707
	340.6	0.840948	1.51017	1.66018	1.49659
	340.8	0.841194	1.51026	1.66004	1.49681
	341	0.841372	1.51026	1.66009	1.49715
	341.2	0.841464	1.51064	1.66012	1.49757
	341.4	0.841742	1.5113	1.66024	1.49789
	341.6	0.841751	1.51144	1.66032	1.49812
	341.8	0.8419	1.51185	1.66014	1.49845
	342	0.841871	1.512	1.65993	1.49858
	342.2	0.84205	1.51182	1.65993	1.49864
	342.4	0.84222	1.51228	1.65987	1.49864
	342.6	0.842095	1.51244	1.66006	1.49882
	342.8	0.841746	1.51247	1.6602	1.4992
	343	0.841492	1.51265	1.66042	1.49941
	343.2	0.841343	1.51291	1.66071	1.49924
	343.4	0.841492	1.51316	1.66073	1.49905
	343.6	0.841024	1.51324	1.6609	1.49908
	343.8	0.840774	1.51317	1.66097	1.49929
	344	0.840825	1.51306	1.66126	1.4991
	344.2	0.840787	1.51298	1.66114	1.49901
	344.4	0.841171	1.51303	1.66146	1.49887
	344.6	0.841279	1.51307	1.66161	1.49876
	344.8	0.841305	1.51292	1.66151	1.49891
	345	0.841425	1.51325	1.66178	1.49943
	345.2	0.841422	1.51347	1.66176	1.49966
	345.4	0.841656	1.51353	1.66176	1.49955
	345.6	0.841558	1.51331	1.66161	1.49973
	345.8	0.842442	1.51321	1.66137	1.49995
	346	0.842999	1.51299	1.6616	1.50005
	346.2	0.843186	1.51284	1.66155	1.49999
	346.4	0.843234	1.5131	1.66162	1.50024
	346.6	0.843244	1.51294	1.66184	1.50058
	346.8	0.843245	1.51282	1.66198	1.501
	347	0.843235	1.51301	1.66228	1.50121
	347.2	0.843094	1.51346	1.66235	1.5012
	347.4	0.842779	1.51347	1.66214	1.50126
	347.6	0.842667	1.51337	1.66219	1.50154
	347.8	0.842727	1.51343	1.66202	1.5014
	348	0.842756	1.51325	1.66194	1.50167
	348.2	0.842899	1.5133	1.66215	1.50223
	348.4	0.843092	1.51372	1.66212	1.50231
	348.6	0.842647	1.51364	1.66187	1.50284
	348.8	0.842735	1.51418	1.66175	1.50303
	349	0.842494	1.51475	1.66187	1.50335
	349.2	0.842398	1.51486	1.66196	1.50341
	349.4	0.842428	1.5151	1.66213	1.50312
	349.6	0.842608	1.51539	1.6622	1.50317
	349.8	0.843177	1.51591	1.66243	1.50303
	350	0.843024	1.51613	1.66286	1.50273
	350.2	0.842951	1.51651	1.66321	1.50263
	350.4	0.8428	1.51707	1.6635	1.50286
	350.6	0.843139	1.51722	1.66394	1.50244
	350.8	0.843003	1.51736	1.66437	1.50254
	351	0.843153	1.51771	1.66483	1.50249
	351.2	0.843373	1.5178	1.66487	1.50225
	351.4	0.843154	1.51746	1.6647	1.50182
	351.6	0.843596	1.51724	1.66487	1.50185
	351.8	0.843608	1.517	1.66479	1.50162
	352	0.843777	1.51671	1.66464	1.50187
	352.2	0.843883	1.51668	1.66475	1.50237
	352.4	0.844094	1.51673	1.66443	1.5025
	352.6	0.844028	1.51672	1.66417	1.50289
	352.8	0.844332	1.51726	1.66438	1.50283
	353	0.844186	1.51743	1.66436	1.50331
	353.2	0.844199	1.51732	1.66434	1.50324
	353.4	0.84436	1.51732	1.66435	1.50345
	353.6	0.844375	1.51734	1.66458	1.50367
	353.8	0.844353	1.51713	1.66437	1.50382
	354	0.84449	1.51717	1.66426	1.50428
	354.2	0.844671	1.51712	1.66468	1.50469
	354.4	0.844726	1.51689	1.66472	1.50503
	354.6	0.84512	1.51632	1.66531	1.50493
	354.8	0.844865	1.51625	1.66551	1.50516
	355	0.845142	1.516	1.66591	1.50501
	355.2	0.844992	1.51613	1.66567	1.50483
	355.4	0.844773	1.51607	1.66576	1.50482
	355.6	0.844587	1.51612	1.66607	1.50489
	355.8	0.844214	1.51609	1.66586	1.50469
	356	0.843995	1.51631	1.66565	1.50475
	356.2	0.843952	1.51676	1.66566	1.50495
	356.4	0.844214	1.5171	1.66574	1.50488
	356.6	0.844263	1.51783	1.66597	1.50499
	356.8	0.844163	1.51836	1.66582	1.50474
	357	0.844052	1.51856	1.66548	1.50458
	357.2	0.844232	1.51859	1.66527	1.5044
	357.4	0.844101	1.51879	1.66512	1.50456
	357.6	0.844049	1.51869	1.66478	1.5049
	357.8	0.84424	1.51874	1.66413	1.50506
	358	0.844457	1.51867	1.66401	1.50552
	358.2	0.844526	1.51837	1.66421	1.50552
	358.4	0.844694	1.51846	1.66413	1.5058
	358.6	0.844817	1.51832	1.66438	1.50626
	358.8	0.844804	1.51866	1.66496	1.50646
	359	0.845221	1.51879	1.66543	1.50673
	359.2	0.844868	1.51923	1.66523	1.50733
	359.4	0.844534	1.51905	1.66604	1.50778
	359.6	0.844491	1.51918	1.66647	1.50793
	359.8	0.844352	1.51919	1.66675	1.50811
	360	0.844394	1.51937	1.66701	1.50858
	360.2	0.844668	1.51944	1.66758	1.50835
	360.4	0.844967	1.5197	1.66802	1.50883
	360.6	0.844846	1.52022	1.66833	1.50879
	360.8	0.844656	1.52036	1.66838	1.50841
	361	0.844863	1.52023	1.66876	1.50843
	361.2	0.845031	1.52029	1.66911	1.50848
	361.4	0.84494	1.52004	1.66934	1.50819
	361.6	0.84537	1.51962	1.66956	1.50817
	361.8	0.845756	1.51939	1.66965	1.50817
	362	0.845843	1.51917	1.66989	1.50804
	362.2	0.845964	1.51956	1.67028	1.50796
	362.4	0.846167	1.51965	1.67033	1.50825
	362.6	0.846401	1.51929	1.67056	1.50853
	362.8	0.84669	1.51942	1.67081	1.50819
	363	0.846779	1.51948	1.67042	1.50804
	363.2	0.846321	1.51968	1.67008	1.50812
	363.4	0.846327	1.51985	1.6702	1.50827
	363.6	0.846684	1.52024	1.66982	1.50812
	363.8	0.846639	1.52059	1.66978	1.50829
	364	0.846749	1.52061	1.66938	1.50831
	364.2	0.846628	1.52115	1.66933	1.508
	364.4	0.846399	1.52186	1.66896	1.50851
	364.6	0.846254	1.52195	1.66884	1.50853
	364.8	0.846311	1.52217	1.66888	1.5088
	365	0.846568	1.52204	1.66887	1.50911
	365.2	0.846797	1.5219	1.66867	1.50916
	365.4	0.846758	1.52176	1.66868	1.50902
	365.6	0.846991	1.52199	1.66901	1.50939
	365.8	0.846988	1.52218	1.66926	1.50955
	366	0.846984	1.52252	1.66951	1.50966
	366.2	0.846987	1.52247	1.66983	1.50998
	366.4	0.847033	1.52197	1.66983	1.51006
	366.6	0.847121	1.52152	1.66982	1.50999
	366.8	0.847117	1.52125	1.66971	1.50973
	367	0.847029	1.52128	1.66934	1.50978
	367.2	0.84688	1.52137	1.66906	1.5099
	367.4	0.846813	1.5212	1.66916	1.51017
	367.6	0.846792	1.52141	1.66929	1.51035
	367.8	0.847059	1.52139	1.66923	1.51059
	368	0.846709	1.5213	1.66903	1.51042
	368.2	0.846595	1.5216	1.66935	1.51025
	368.4	0.846595	1.52172	1.66926	1.51048
	368.6	0.8469	1.5215	1.66917	1.51004
	368.8	0.847104	1.52182	1.66935	1.51034
	369	0.847139	1.52205	1.66976	1.51041
	369.2	0.847286	1.52233	1.6701	1.51063
	369.4	0.847159	1.52282	1.67039	1.51046
	369.6	0.847303	1.52311	1.67089	1.51062
	369.8	0.84746	1.52327	1.67143	1.5104
	370	0.847789	1.52347	1.67136	1.51069
	370.2	0.84782	1.52327	1.67143	1.51061
	370.4	0.847912	1.52329	1.67144	1.51083
	370.6	0.848014	1.52334	1.6713	1.51096
	370.8	0.84801	1.52353	1.67072	1.51117
	371	0.847946	1.52359	1.6705	1.51142
	371.2	0.847705	1.52363	1.67074	1.51128
	371.4	0.847509	1.52353	1.67088	1.51139
	371.6	0.847492	1.52365	1.6709	1.5113
	371.8	0.847421	1.52387	1.67064	1.51136
	372	0.846988	1.52394	1.67069	1.51084
	372.2	0.847267	1.52393	1.6712	1.51099
	372.4	0.847173	1.52398	1.67111	1.5114
	372.6	0.847221	1.52409	1.67135	1.51131
	372.8	0.847586	1.52452	1.67191	1.512
	373	0.847682	1.52457	1.67248	1.51259
	373.2	0.847907	1.5246	1.67264	1.5133
	373.4	0.848033	1.52471	1.67267	1.51363
	373.6	0.848118	1.5246	1.67287	1.51402
	373.8	0.848502	1.52459	1.6728	1.51437
	374	0.848904	1.52454	1.67245	1.51475
	374.2	0.849041	1.52454	1.67231	1.51522
	374.4	0.849413	1.52487	1.67243	1.5151
	374.6	0.849565	1.5248	1.67249	1.51496
	374.8	0.849634	1.52475	1.67214	1.51494
	375	0.849574	1.52441	1.67272	1.51495
	375.2	0.849368	1.52448	1.67267	1.51436
	375.4	0.849192	1.52423	1.67239	1.51443
	375.6	0.848871	1.52445	1.67217	1.51425
	375.8	0.848234	1.5247	1.67208	1.51452
	376	0.848156	1.52456	1.6721	1.51429
	376.2	0.84823	1.52453	1.67222	1.51517
	376.4	0.84814	1.52463	1.67163	1.5151
	376.6	0.848387	1.52491	1.67158	1.51506
	376.8	0.848654	1.52506	1.67163	1.51525
	377	0.84855	1.5249	1.67186	1.51605
	377.2	0.848724	1.52506	1.67212	1.51626
	377.4	0.848837	1.52503	1.67229	1.51648
	377.6	0.848572	1.52488	1.67219	1.51651
	377.8	0.848968	1.52518	1.67239	1.51648
	378	0.849025	1.52535	1.67275	1.51608
	378.2	0.849052	1.52576	1.673	1.51583
	378.4	0.849366	1.52574	1.67331	1.51547
	378.6	0.849204	1.52564	1.67373	1.51575
	378.8	0.849213	1.52593	1.67391	1.51615
	379	0.848835	1.52592	1.67424	1.51654
	379.2	0.848803	1.52606	1.67375	1.51637
	379.4	0.848775	1.52577	1.67372	1.51695
	379.6	0.848556	1.52598	1.67394	1.51734
	379.8	0.848414	1.5258	1.67378	1.51772
	380	0.848634	1.52578	1.67358	1.51781
	380.2	0.848674	1.52579	1.6734	1.51816
	380.4	0.848727	1.52583	1.67325	1.51774
	380.6	0.848831	1.52595	1.67358	1.51756
	380.8	0.848747	1.5261	1.67382	1.51761
	381	0.848923	1.52595	1.67398	1.51769
	381.2	0.849069	1.52628	1.6738	1.51777
	381.4	0.849261	1.52643	1.67388	1.51759
	381.6	0.849009	1.52687	1.67391	1.51703
	381.8	0.849196	1.52724	1.67426	1.51655
	382	0.84922	1.52688	1.67442	1.51593
	382.2	0.849518	1.52696	1.6746	1.5156
	382.4	0.849731	1.52678	1.67454	1.51536
	382.6	0.849817	1.52707	1.67481	1.5149
	382.8	0.850196	1.52685	1.67486	1.51474
	383	0.850181	1.52671	1.67508	1.51494
	383.2	0.850286	1.52639	1.67513	1.51537
	383.4	0.85043	1.52582	1.67569	1.51619
	383.6	0.850238	1.52562	1.67592	1.51642
	383.8	0.850091	1.52549	1.67581	1.51653
	384	0.849896	1.52517	1.67594	1.5167
	384.2	0.84986	1.52524	1.67624	1.51694
	384.4	0.849784	1.52515	1.67624	1.51743
	384.6	0.849704	1.52551	1.67613	1.51807
	384.8	0.849794	1.52568	1.67573	1.51867
	385	0.850021	1.52583	1.67542	1.51925
	385.2	0.849855	1.52667	1.67525	1.5197
	385.4	0.850126	1.52713	1.67562	1.51921
	385.6	0.849929	1.5277	1.67567	1.5192
	385.8	0.85028	1.52779	1.67567	1.51924
	386	0.850576	1.5277	1.67562	1.51919
	386.2	0.850845	1.52832	1.67542	1.51904
	386.4	0.850959	1.52869	1.67511	1.51885
	386.6	0.851111	1.52886	1.67537	1.51865
	386.8	0.851207	1.52862	1.67541	1.51865
	387	0.850936	1.52905	1.67572	1.51907
	387.2	0.850669	1.52906	1.67573	1.51917
	387.4	0.850767	1.52883	1.67615	1.5187
	387.6	0.850715	1.52876	1.67612	1.51835
	387.8	0.851049	1.52888	1.67654	1.51863
	388	0.851005	1.5289	1.67662	1.51873
	388.2	0.851242	1.52875	1.67686	1.51892
	388.4	0.851214	1.52863	1.67658	1.5194
	388.6	0.851118	1.5287	1.67677	1.51966
	388.8	0.851448	1.5286	1.67704	1.51997
	389	0.851144	1.52865	1.6775	1.5199
	389.2	0.851195	1.52893	1.6779	1.51972
	389.4	0.851131	1.52895	1.67813	1.51954
	389.6	0.851229	1.52896	1.67806	1.51984
	389.8	0.851453	1.52883	1.67798	1.51959
	390	0.851467	1.5288	1.67799	1.51971
	390.2	0.851343	1.52886	1.67773	1.51961
	390.4	0.850905	1.52896	1.67776	1.5193
	390.6	0.850602	1.5286	1.67758	1.51901
	390.8	0.850611	1.52849	1.67704	1.51877
	391	0.850284	1.5288	1.67702	1.51897
	391.2	0.850403	1.52897	1.67684	1.51879
	391.4	0.850584	1.52878	1.67701	1.51865
	391.6	0.850681	1.52877	1.67684	1.519
	391.8	0.851016	1.52912	1.67699	1.51897
	392	0.85067	1.52944	1.67706	1.51889
	392.2	0.850863	1.52938	1.67736	1.51904
	392.4	0.851217	1.52961	1.67766	1.51923
	392.6	0.851326	1.52984	1.67813	1.51961
	392.8	0.851428	1.53001	1.6784	1.52018
	393	0.851482	1.53001	1.67854	1.51989
	393.2	0.85192	1.53019	1.67844	1.52022
	393.4	0.851904	1.53048	1.67856	1.52023
	393.6	0.852095	1.53069	1.6789	1.52007
	393.8	0.852305	1.53035	1.67916	1.51995
	394	0.852218	1.53014	1.67921	1.51992
	394.2	0.851896	1.53023	1.67912	1.52014
	394.4	0.852022	1.53031	1.6789	1.52035
	394.6	0.852044	1.52994	1.67882	1.52052
	394.8	0.851911	1.52986	1.67873	1.52079
	395	0.851881	1.52984	1.67885	1.52084
	395.2	0.852242	1.52981	1.67905	1.52104
	395.4	0.852148	1.53001	1.67919	1.52098
	395.6	0.85205	1.53004	1.67921	1.52086
	395.8	0.85189	1.53058	1.67923	1.52038
	396	0.851646	1.53081	1.67969	1.52038
	396.2	0.851907	1.53089	1.67986	1.52038
	396.4	0.852034	1.53081	1.68015	1.52029
	396.6	0.851771	1.5311	1.67995	1.52079
	396.8	0.851745	1.53103	1.6799	1.52087
	397	0.852158	1.53115	1.67964	1.52056
	397.2	0.852333	1.53119	1.67938	1.52041
	397.4	0.85222	1.53131	1.67967	1.52035
	397.6	0.852229	1.53128	1.6799	1.52049
	397.8	0.852524	1.53081	1.67948	1.52063
	398	0.852496	1.53086	1.67918	1.52078
	398.2	0.852512	1.53096	1.67905	1.52142
	398.4	0.852759	1.5308	1.67897	1.52172
	398.6	0.852576	1.53063	1.67921	1.52197
	398.8	0.85253	1.53066	1.67921	1.52235
	399	0.85274	1.53077	1.67942	1.52256
	399.2	0.852708	1.53108	1.67974	1.52318
	399.4	0.852404	1.53149	1.67976	1.52327
[truncated: 2 more rows]

## Sheet: S6 Fig
			S6B Fig_TheIC50 of N9 against pseudotyped MERS-CoV with mutations
			Antibody concentration(μg/ml)	S456A			Q466A			R505A			S508A			E513A			L517A			Q516A			N519A			L548A			WT
			5e-06	0.467663	0.332583	-0.18011	0.556666	0.587668	-0.14709	0.331522	0.543478	0.36413	0.214137	0.2079	0.320166	0.170825	0.285988	0.349328	0.295765	0.480976	0.351759	0.123762	0.321782	0.049505	0.542918	0.27897	0.208155	0.447835	0.536417	0.477362	0.154432	0.222623	0.278781
			1e-05	0.461523	0.283463	0.258903	0.592835	0.473992	0.157768	-0.1413	0.119565	0.054348	0.469854	0.407484	0.201663	0.372361	0.637236	0.579655	0.567121	0.547739	0.543431	-0.0495	0.346535	0	0.652361	0.562232	0.523605	0.462598	0.241142	0.477362	0.154432	0.222623	0.278781
			5e-05	0.504503	0.458453	0.424683	0.623837	0.510162	-0.16259	0.51087	0.054348	0.233696	0.301455	0.201663	0.469854	0.337812	0.527831	0.619962	0.349605	0.513281	0.476669	0.594059	0.420792	0.024752	0.600858	0.266094	0.536481	0.255906	0.595472	0.74311	0.274769	0.1785	0.423185
			0.0001	0.473803	0.378633	0.344863	0.789184	0.675508	-0.06442	0.478261	0.690217	0.51087	0.519751	0.301455	0.388773	0.378119	0.527831	0.654511	0.547739	0.511127	0.519742	0.420792	0.445545	0.470297	0.472103	0.56867	0.639485	0.610236	0.639764	0.757874	0.326915	0.266747	0.403129
			0.0005	0.443103	0.504503	0.354073	0.747847	0.587668	0.023424	0.266304	0.657609	0.413043	0.575884	0.313929	0.345114	0.476008	0.516315	0.476008	0.58435	0.485284	0.595118	0.272277	0.346535	0.49505	0.665236	0.607296	0.536481	0.300197	0.477362	0.713583	0.270758	0.330927	0.451264
			0.001	0.446173	0.559763	0.323373	0.691009	0.504995	0.059594	0.494565	0.592391	0.641304	0.39501	0.569647	0.600832	0.153551	0.550864	0.585413	0.616655	0.605887	0.668342	0.569307	0.420792	0.49505	0.658798	0.671674	0.45279	0.979331	0.654528	0.728346	0.294826	0.431207	0.399118
			0.005	0.624233	0.535203	0.347933	0.835687	0.701343	0.126765	0.592391	0.673913	0.559783	0.588358	0.419958	0.550936	0.458733	0.493282	0.712092	0.517588	0.577889	0.558507	0.519802	0.049505	0.49505	0.555794	0.549356	0.427039	0.403543	0.551181	0.433071	0.359005	0.350983	0.499398
			0.01	0.799222	0.670282	0.476873	0.846021	0.675508	0.245608	0.706522	0.706522	0.625	0.619543	0.469854	0.513514	0.642994	0.516315	0.700576	0.528356	0.573582	0.592965	0.643564	0.594059	0.569307	0.626609	0.819742	0.684549	0.595472	0.595472	0.757874	0.539511	0.627758	0.543522
			0.05	0.922022	0.879042	0.811502	0.86669	0.778849	0.514296	0.396739	0.494565	0.380435	0.862786	0.831601	0.87526	0.642994	0.533589	0.608445	0.562814	0.685571	0.480976	0.371287	0.39604	0.123762	0.858369	0.903433	0.916309	0.905512	0.772638	1	0.820297	0.868432	0.880465
			0.1	0.977282	0.934302	0.974212	0.908026	0.902859	0.762315	0.25	0.461957	0.527174	0.950104	0.93763	0.981289	0.884837	0.850288	0.948177	0.614501	0.672649	0.567121	0.49505	0.371287	0.19802	0.948498	0.909871	0.948498	0.890748	0.816929	1	0.956679	0.952667	0.944645
			0.5	0.992632	0.980352	0.998772	0.95453	0.995866	0.937995	0.690217	0.559783	0.396739	0.962578	0.993763	0.950104	0.93666	0.948177	0.994242	0.5542	0.356066	0.468055	0.371287	0.272277	0.19802	0.948498	0.954936	0.929185	0.964567	0.935039	0.935039	0.948656	0.944645	0.980746
			S6A Fig_The IC50 of N14 against pseudotyped MERS-CoV with mutations
			Antibody concentration(μg/ml)	T392A			H486A			T489A			I491A			K493A			L495A			K496A			T533A			W535A			D539A			WT
			5e-06	0.170863	0.125899	0.134892	0.441773	0.343428	0.320012	0.436664	0.570473	0.163693	0.478261	0.014493	0.449275	0.520833	0.369792	0.411458	0.110755	0.324655	0.213499	0.951417	1	1	0.241732	0.283727	0.22336	0.036071	0.410655	0.260821	0.239923	0.3119	0.484645	0.231761	0.094575	0.161089
			1e-05	0.368705	0.260791	0.215827	0.619732	0.488604	0.516703	0.583854	0.490187	0.491525	0.246377	0.26087	0.289855	0.447917	0.5	0.588542	0.459243	0.345684	0.49289	0.769231	-0.1417	0.283401	0.353281	0.320472	0.233858	0.418979	0.593785	0.227525	0.527831	0.47025	0.513436	0.281646	0.169403	0.144461
			5e-05	0.170863	0.242806	0.332734	0.441773	0.413675	0.479238	0.590544	0.463426	0.618644	0.26087	0.42029	0.188406	0.619792	0.473958	0.5625	0.444222	0.318646	0.477869	0.101215	0.34413	0.526316	0.348031	0.391339	0.400525	0.477248	0.185905	0.643729	0.455854	0.355086	0.542226	0.560175	0.589275	0.647475
			0.0001	0.51259	0.51259	0.440647	0.558851	0.605682	0.540119	0.597235	0.429973	0.397859	0.333333	0.507246	0.521739	0.625	0.546875	0.442708	0.339075	0.39976	0.489886	0.101215	0.222672	0.34413	0.454331	0.483202	0.328346	0.435627	0.485572	0.535516	0.743762	0.369482	0.815739	0.389732	0.169403	0.260861
			0.0005	0.485612	0.584532	0.458633	0.390259	0.544802	0.544802	0.590544	0.483497	0.605263	0.463768	0.405797	0.26087	0.666667	0.515625	0.453125	0.26397	0.357701	0.471861	0.222672	0.101215	0.34413	0.334908	0.338845	0.266667	0.668701	0.327414	0.460599	0.513436	0.599808	0.585413	0.680732	0.501975	0.497818
			0.001	0.413669	0.386691	0.521583	0.577584	0.657196	0.643147	0.690901	0.710972	0.41124	0.463768	0.666667	0.405797	0.598958	0.614583	0.520833	0.366113	0.39976	0.474865	0.647773	-0.08097	0.222672	0.408399	0.441207	0.400525	0.418979	0.593785	0.618757	0.743762	0.398273	0.455854	0.830389	0.946789	0.859489
			0.005	0.485612	0.51259	0.728417	0.64783	0.535436	0.591633	0.637377	0.650758	0.598573	0.463768	0.362319	0.347826	0.651042	0.515625	0.552083	0.30002	0.369718	0.426798	-0.20243	-0.20243	0.526316	0.468766	0.542257	0.441207	0.552164	0.460599	0.493896	0.700576	0.484645	0.714971	0.975889	0.95926	0.992517
			0.01	0.557554	0.611511	0.665468	0.657196	0.718077	0.671246	0.710972	0.737734	0.772525	0.449275	0.782609	0.594203	0.640625	0.614583	0.609375	0.47126	0.474865	0.595033	0.647773	0.404858	0.101215	0.518635	0.497638	0.534383	0.285794	0.527192	0.660377	0.700576	0.84453	0.873321	0.971731	1	0.996674
			0.05	0.908273	0.96223	0.944245	0.961599	0.985014	0.999063	1	1	0.946476	0.768116	0.956522	0.927536	0.625	0.671875	0.677083	0.480272	0.516924	0.531945	0.34413	-0.32389	-0.20243	0.895276	0.882152	0.851969	0.36071	0.385683	0.493896	0.700576	0.642994	0.714971	0.95926	0.98836	0.971731
			0.1	1	0.96223	0.96223	0.989697	0.985014	0.975648	1	0.985281	0.933095	1	0.826087	0.985507	0.75	0.739583	0.630208	0.411176	0.583016	0.589025	0.82996	0.708502	0.101215	0.997638	1	1	0.460599	0.635405	0.610433	0.729367	0.84453	0.873321	0.98836	1	0.996674
			0.5	1	0.953237	0.96223	0.99438	1	0.985014	1	0.951829	1	1	1	0.942029	1	0.994792	0.96875	0.870819	0.676147	0.823353	0.951417	0.465587	0.222672	0.988451	1	1	0.269145	0.577137	0.452275	0.974088	0.945298	1	0.98836	1	0.996674

## Sheet: S11 Fig
	S11B Fig_The IC50 of Nb-Fc against pseudotyped MERS-CoV
	Antibody concentration(μg/ml)	Nb9-hFc1			Nb14-hFc1			Nb9-hFc1+Nb14-hFc1
	1	77.18	64.89	70.52	97.9	90.25	97.03	92.94	96.65	99.75
	0.333333	57.32	73.14	60.77	93.21	96.6	95.45	97.87	98.33	99.24
	0.111111	69.2	67.1	65.95	97.56	97.94	95.23	98.06	98.35	98.66
	0.0373704	54.03	46.53	50.32	92.62	97.5	93.37	98.17	98.15	98.89
	0.0123457	36.31	39.41	38.77	96.81	97.92	95.25	97.85	97.4	97.77
	0.0041522	15.67	27.84	17.26	94.89	97.29	96.01	98.42	98.31	97.98
	0.00137174	5.27	17.44	7.89	13.67	49.59	5.23	50.36	57.5	56.23
	0.000457247	14.07	4.45	5.01	16.48	10.92	6.04	54.61	34.74	35.21
	0.000152416	8.38	4.62	5.23	4.67	2.14	3.34	5.29	38.32	5.45
	5.08053e-05	3.71	-5.22	3.99	-10.17	7.5	1.68	32.92	-0.52	0.56
